# Supplementary material for: microRNA-2110 functions as an onco-suppressor in neuroblastoma by directly targeting Tsukushi
Source: PLoS One. 2018 Dec 14;13(12):e0208777. doi: 10.1371/journal.pone.0208777 (PMC6294380; doi:10.1371/journal.pone.0208777)
Supplement: S4 Table — Cells were treated with or without 25 nM of miR-2110 mimic (miR-2110 mimic and mock, respectively, as shown in the Table) for 24 hours. mRNA was isolated and mRNA expression array were performed as described in Materials and Methods. (XLS) [file pone.0208777.s004.xls]

## Sheet: Final report--Quantile.txt
TargetID	ProbeID	Control	miR-2110 mimic	SPECIES	SOURCE	SEARCH_KEY	TRANSCRIPT	ILMN_GENE	SOURCE_REFERENCE_ID	ENTREZ_GENE_ID
NEFH	1190719	2278	587	Homo sapiens	RefSeq	NM_021076.2	ILMN_9306	NEFH	NM_021076.2	4744
MIR1282	2490543	485.7	133.6	Homo sapiens	RefSeq	NR_031695.1	ILMN_388614	MIR1282	NR_031695.1	100302254
USP13	3990075	1021.8	458.4	Homo sapiens	RefSeq	NM_003940.2	ILMN_371176	USP13	NM_003940.2	8975
SYN1	2120360	631.4	297.4	Homo sapiens	RefSeq	NM_006950.3	ILMN_22497	SYN1	NM_006950.3	6853
LOC642031	6770091	1228.1	578.6	Homo sapiens	RefSeq	XM_936101.1	ILMN_33514	LOC642031	XM_936101.2	642031
FREQ	7160142	2063.4	972.2	Homo sapiens	RefSeq	NM_014286.2	ILMN_163950	FREQ	NM_014286.2	23413
SRPR	6290112	1138.2	540.3	Homo sapiens	RefSeq	NM_003139.2	ILMN_17625	SRPR	NM_003139.2	6734
FOXM1	540053	1410.2	672.7	Homo sapiens	RefSeq	NM_021953.2	ILMN_10218	FOXM1	NM_021953.2	2305
TSKU	830201	1214.2	588.5	Homo sapiens	RefSeq	NM_015516.3	ILMN_29523	TSKU	NM_015516.3	25987
G3BP1	6520730	835.6	417.2	Homo sapiens	RefSeq	NM_198395.1	ILMN_30130	G3BP1	NM_198395.1	10146
SLC25A22	4210626	932.4	465.9	Homo sapiens	RefSeq	NM_024698.4	ILMN_13935	SLC25A22	NM_024698.4	79751
CX3CL1	630521	758.6	381.3	Homo sapiens	RefSeq	NM_002996.3	ILMN_9636	CX3CL1	NM_002996.3	6376
SLC25A23	6280092	1425	721.5	Homo sapiens	RefSeq	NM_024103.2	ILMN_172134	SLC25A23	NM_024103.2	79085
RAB3IL1	3460161	679.8	346.8	Homo sapiens	RefSeq	NM_013401.2	ILMN_25234	RAB3IL1	NM_013401.2	5866
VPS24	2140634	763.1	391.2	Homo sapiens	RefSeq	NM_001005753.1	ILMN_29671	VPS24	NM_001005753.1	51652
RALY	1340092	1532.5	785.8	Homo sapiens	RefSeq	NM_007367.2	ILMN_29685	RALY	NM_007367.2	22913
TMEM109	6130193	972.8	504.3	Homo sapiens	RefSeq	NM_024092.1	ILMN_7335	TMEM109	NM_024092.1	79073
FOXM1	2650364	784.9	406.9	Homo sapiens	RefSeq	NM_202002.1	ILMN_10352	FOXM1	NM_202003.1	2305
E2F2	5340338	1504.2	791.6	Homo sapiens	RefSeq	NM_004091.2	ILMN_19730	E2F2	NM_004091.2	1870
PATL1	5310427	759.6	399.9	Homo sapiens	RefSeq	NM_152716.1	ILMN_11588	PATL1	NM_152716.1	219988
SLC35A4	380189	1620.9	857.5	Homo sapiens	RefSeq	NM_080670.2	ILMN_8862	SLC35A4	NM_080670.2	113829
TP53RK	2320037	774.9	414.8	Homo sapiens	RefSeq	NM_033550.3	ILMN_20784	TP53RK	NM_033550.3	112858
DDX41	4570433	1550.9	831.3	Homo sapiens	RefSeq	NM_016222.2	ILMN_20104	DDX41	NM_016222.2	51428
LOC729816	1850192	2430.9	1311.9	Homo sapiens	RefSeq	XR_042352.1	ILMN_344322	LOC729816	XR_042352.1	729816
STRN4	1770048	423.8	229	Homo sapiens	RefSeq	NM_013403.1	ILMN_42010	STRN4	NM_001039877.1	29888
NOP56	5550220	2934.2	1589.6	Homo sapiens	RefSeq	NM_006392.2	ILMN_13841	NOP56	NM_006392.2	10528
NOP56	5560465	935.8	507.8	Homo sapiens	RefSeq	XM_936090.1	ILMN_13841	NOP56	NM_006392.2	10528
PPRC1	7160100	2508	1364.3	Homo sapiens	RefSeq	NM_015062.3	ILMN_10445	PPRC1	NM_015062.3	23082
G3BP1	5720300	1031.9	563.3	Homo sapiens	RefSeq	NM_005754.2	ILMN_1152	G3BP1	NM_005754.2	10146
PMM2	1260315	658.6	359.7	Homo sapiens	RefSeq	NM_000303.1	ILMN_15498	PMM2	NM_000303.1	5373
NOP56	5910154	1425.3	779.2	Homo sapiens	RefSeq	NM_006392.2	ILMN_13841	NOP56	NM_006392.2	10528
LOC100134067	1340240	241.8	132.5	Homo sapiens	RefSeq	XM_001716369.1	ILMN_335109	LOC100134067	XM_001716369.1	100134067
MCM2	6770408	2382.6	1324.2	Homo sapiens	RefSeq	NM_004526.2	ILMN_183916	MCM2	NM_004526.2	4171
BAALC	270431	700.4	392.8	Homo sapiens	RefSeq	NM_001024372.1	ILMN_26379	BAALC	NM_001024372.1	79870
SLC35E1	5390403	839	473.8	Homo sapiens	RefSeq	NM_024881.3	ILMN_23168	SLC35E1	NM_024881.3	79939
C12ORF34	3850400	1588.6	900.8	Homo sapiens	RefSeq	NM_032829.1	ILMN_22158	C12ORF34	NM_032829.1	84915
ZMIZ1	2450131	4676.6	2677.5	Homo sapiens	RefSeq	NM_020338.2	ILMN_985	ZMIZ1	NM_020338.2	57178
DDN	1230129	642.6	368.8	Homo sapiens	RefSeq	NM_015086.1	ILMN_1972	DDN	NM_015086.1	23109
VPS24	6200332	631.7	362.6	Homo sapiens	RefSeq	NM_016079.2	ILMN_29671	VPS24	NM_001005753.1	51652
TMEM69	1230397	822.5	472.3	Homo sapiens	RefSeq	NM_016486.2	ILMN_22324	TMEM69	NM_016486.2	51249
IRX6	1990593	536.1	308	Homo sapiens	RefSeq	NM_024335.2	ILMN_23001	IRX6	NM_024335.2	79190
EMILIN1	6760719	501.9	288.4	Homo sapiens	RefSeq	NM_007046.1	ILMN_18157	EMILIN1	NM_007046.1	11117
RALY	7200333	2213.4	1272.5	Homo sapiens	RefSeq	NM_016732.1	ILMN_29685	RALY	NM_007367.2	22913
TTL	7320386	1454.2	842.4	Homo sapiens	RefSeq	NM_153712.3	ILMN_14027	TTL	NM_153712.4	150465
RDBP	1820538	796.3	461.4	Homo sapiens	RefSeq	NM_002904.5	ILMN_13522	RDBP	NM_002904.5	7936
CDT1	2630433	1613	934.8	Homo sapiens	RefSeq	NM_030928.2	ILMN_18895	CDT1	NM_030928.2	81620
NFYC	3290475	848.2	492.3	Homo sapiens	RefSeq	NM_014223.2	ILMN_5936	NFYC	NM_014223.2	4802
GINS2	6020735	4497.1	2611.9	Homo sapiens	RefSeq	NM_016095.1	ILMN_26854	GINS2	NM_016095.1	51659
REXO1	5720767	553.2	321.3	Homo sapiens	RefSeq	NM_020695.2	ILMN_20923	REXO1	NM_020695.3	57455
MARCKSL1	6770242	5101.4	2973.1	Homo sapiens	RefSeq	NM_023009.4	ILMN_17241	MARCKSL1	NM_023009.4	65108
NBL1	5090156	410.7	239.5	Homo sapiens	RefSeq	NM_182744.1	ILMN_20462	NBL1	NM_182744.1	4681
SNHG7	6280433	498.4	292.7	Homo sapiens	RefSeq	NR_003672.2	ILMN_371358	SNHG7	NR_003672.2	84973
SRRM1	6290392	2283.2	1345.2	Homo sapiens	RefSeq	NM_005839.2	ILMN_177818	SRRM1	NM_005839.3	10250
ELK1	510162	1065.2	627.6	Homo sapiens	RefSeq	NM_005229.2	ILMN_14942	ELK1	NM_005229.2	2002
TSPAN18	1820279	586.6	346.9	Homo sapiens	RefSeq	NM_130783.2	ILMN_14181	TSPAN18	NM_130783.3	90139
SLC38A1	2070687	450.8	266.8	Homo sapiens	RefSeq	NM_030674.3	ILMN_5532	SLC38A1	NM_030674.3	81539
CASC3	2970463	1419.7	842.9	Homo sapiens	RefSeq	NM_007359.3	ILMN_28416	CASC3	NM_007359.3	22794
NCOR2	4180204	1075.7	639.4	Homo sapiens	RefSeq	NM_006312.2	ILMN_178497	NCOR2	NM_001077261.1	9612
NINJ1	7380706	724.5	431.7	Homo sapiens	RefSeq	NM_004148.2	ILMN_21540	NINJ1	NM_004148.3	4814
LRFN3	3840288	1077.3	642.4	Homo sapiens	RefSeq	NM_024509.1	ILMN_16840	LRFN3	NM_024509.1	79414
OAF	4200025	1231.8	735.5	Homo sapiens	RefSeq	NM_178507.2	ILMN_12751	OAF	NM_178507.2	220323
CHAF1B	4610731	823.5	495.6	Homo sapiens	RefSeq	NM_005441.2	ILMN_165317	CHAF1B	NM_005441.2	8208
EXO1	2690458	834.4	502.4	Homo sapiens	RefSeq	NM_006027.3	ILMN_25997	EXO1	NM_006027.3	9156
BAT2	1430059	1159.4	700	Homo sapiens	RefSeq	NM_080686.1	ILMN_6888	BAT2	NM_080686.2	7916
SORBS3	3870301	384.9	232.4	Homo sapiens	RefSeq	NM_005775.3	ILMN_23885	SORBS3	NM_005775.3	10174
DPM2	1850041	942.5	570.4	Homo sapiens	RefSeq	NM_003863.2	ILMN_27402	DPM2	NM_003863.2	8818
NDE1	130347	814.5	493.2	Homo sapiens	RefSeq	NM_017668.1	ILMN_18439	NDE1	NM_017668.1	54820
JMJD8	7650315	4040.1	2448.7	Homo sapiens	RefSeq	NM_001005920.2	ILMN_24590	JMJD8	NM_001005920.2	339123
ELAVL3	5960070	2675	1622.8	Homo sapiens	RefSeq	NM_001420.3	ILMN_25048	ELAVL3	NM_001420.3	1995
HS.370359	7000193	936.3	568.9	Homo sapiens	Unigene	Hs.370359	ILMN_88045	HS.370359	Hs.370359
JMJD8	7160246	5931	3612.6	Homo sapiens	RefSeq	NM_001005920.2	ILMN_24590	JMJD8	NM_001005920.2	339123
SLC3A2	2450725	438.4	267.1	Homo sapiens	RefSeq	NM_001013251.1	ILMN_12826	SLC3A2	NM_001013251.1	6520
MBD6	1770343	1044.2	636.2	Homo sapiens	RefSeq	NM_052897.3	ILMN_162772	MBD6	NM_052897.3	114785
SLC29A4	7650047	803.1	490	Homo sapiens	RefSeq	NM_153247.1	ILMN_27050	SLC29A4	NM_153247.1	222962
ACD	1300154	771.8	471.6	Homo sapiens	RefSeq	NM_022914.1	ILMN_5907	ACD	NM_022914.2	65057
RAD51	3780609	439.3	268.6	Homo sapiens	RefSeq	NM_002875.2	ILMN_4315	RAD51	NM_002875.2	5888
FXYD6	160270	3200.5	1958.3	Homo sapiens	RefSeq	NM_022003.1	ILMN_26508	FXYD6	NM_022003.1	53826
BAT2	5080333	695.8	426.4	Homo sapiens	RefSeq	NM_080686.1	ILMN_6888	BAT2	NM_080686.1	7916
ALDH18A1	2370255	1434	882.2	Homo sapiens	RefSeq	NM_002860.3	ILMN_172838	ALDH18A1	NM_002860.3	5832
FEN1	3370703	4756.6	2926.7	Homo sapiens	RefSeq	NM_004111.4	ILMN_162686	FEN1	NM_004111.4	2237
MSH6	870148	1844.4	1135.5	Homo sapiens	RefSeq	NM_000179.1	ILMN_25768	MSH6	NM_000179.1	2956
TMEM145	5490598	2304	1425.3	Homo sapiens	RefSeq	NM_173633.1	ILMN_171010	TMEM145	NM_173633.2	284339
PRCC	6520156	951.5	589.3	Homo sapiens	RefSeq	NM_199416.1	ILMN_24405	PRCC	NM_005973.4	5546
UHRF1	2940110	5006.5	3104	Homo sapiens	RefSeq	NM_013282.2	ILMN_162952	UHRF1	NM_001048201.1	29128
BAT3	5340382	1463.1	909.2	Homo sapiens	RefSeq	NM_080703.1	ILMN_3537	BAT3	NM_080703.1	7917
MTHFD1	1660270	1008.2	627.1	Homo sapiens	RefSeq	NM_005956.2	ILMN_10026	MTHFD1	NM_005956.2	4522
C12ORF32	3180553	788.2	490.8	Homo sapiens	RefSeq	NM_031465.2	ILMN_4954	C12ORF32	NM_031465.2	83695
FAM59B	5360026	278.1	173.2	Homo sapiens	RefSeq	XM_940578.1	ILMN_34302	FAM59B	XM_097977.6	150946
GINS3	3060192	2032.7	1267.9	Homo sapiens	RefSeq	NM_022770.2	ILMN_7033	GINS3	NM_022770.2	64785
HNRNPA1	10209	1053.4	657.9	Homo sapiens	RefSeq	NM_002136.1	ILMN_14643	HNRNPA1	NM_031157.2	3178
MED25	1500470	957.6	598.1	Homo sapiens	RefSeq	NM_030973.2	ILMN_19531	MED25	NM_030973.2	81857
ZNF598	1580202	500	312.4	Homo sapiens	RefSeq	NM_178167.2	ILMN_24766	ZNF598	NM_178167.2	90850
LOC648390	2650091	5059.7	3161.6	Homo sapiens	RefSeq	XR_037845.1	ILMN_345307	LOC648390	XR_037845.1	648390
PHLDA1	5900725	736	459.9	Homo sapiens	RefSeq	NM_007350.2	ILMN_7104	PHLDA1	NM_007350.3	22822
PQBP1	3400196	1547.6	970.4	Homo sapiens	RefSeq	NM_001032382.1	ILMN_24607	PQBP1	NM_001032382.1	10084
MCM6	5690274	4099.6	2570.9	Homo sapiens	RefSeq	NM_005915.4	ILMN_15791	MCM6	NM_005915.4	4175
CDCA7	2070520	2880.6	1810.3	Homo sapiens	RefSeq	NM_145810.1	ILMN_33249	CDCA7	NM_031942.4	83879
TCEB2	3400133	1088.1	685.1	Homo sapiens	RefSeq	NM_007108.2	ILMN_24719	TCEB2	NM_007108.2	6923
C1ORF21	2070470	380	239.6	Homo sapiens	RefSeq	NM_030806.3	ILMN_26434	C1ORF21	NM_030806.3	81563
DPP9	3170332	574.3	362.2	Homo sapiens	RefSeq	NM_139159.3	ILMN_26244	DPP9	NM_139159.3	91039
SLC35E1	990603	713.2	450.3	Homo sapiens	RefSeq	NM_024881.4	ILMN_23168	SLC35E1	NM_024881.4	79939
CCDC86	650300	2644.7	1670.5	Homo sapiens	RefSeq	NM_024098.1	ILMN_27103	CCDC86	NM_024098.1	79080
DPH2	6040112	2171.9	1371.9	Homo sapiens	RefSeq	NM_001384.4	ILMN_174423	DPH2	NM_001384.4	1802
LOC644814	3420463	225.2	142.3	Homo sapiens	RefSeq	XM_932406.1	ILMN_42530	LOC644814	XM_932406.1	644814
MTP18	6450184	506.9	320.4	Homo sapiens	RefSeq	NM_016498.3	ILMN_13393	MTP18	NM_016498.3	51537
AP1S3	4480491	200.5	126.8	Homo sapiens	RefSeq	NM_178814.2	ILMN_31355	AP1S3	NM_001039569.1	130340
IGFBP4	7510414	1001.9	634.4	Homo sapiens	RefSeq	NM_001552.2	ILMN_9309	IGFBP4	NM_001552.2	3487
NAV1	940685	333.8	211.6	Homo sapiens	RefSeq	NM_020443.2	ILMN_30128	NAV1	NM_020443.2	89796
RFWD3	5340167	2263.1	1434.9	Homo sapiens	RefSeq	NM_018124.3	ILMN_180243	RFWD3	NM_018124.3	55159
NFIB	5960133	910.6	578.1	Homo sapiens	RefSeq	NM_005596.1	ILMN_14904	NFIB	NM_005596.2	4781
RERE	1230347	492.3	313	Homo sapiens	RefSeq	NM_012102.3	ILMN_172583	RERE	NM_012102.3	473
RNASEN	4120022	1891.8	1204.9	Homo sapiens	RefSeq	NM_013235.2	ILMN_11283	RNASEN	NM_013235.3	29102
AMD1	3870619	911.7	581	Homo sapiens	RefSeq	NM_001634.4	ILMN_21529	AMD1	NM_001634.4	262
USP13	7160037	702	447.9	Homo sapiens	RefSeq	NM_003940.1	ILMN_27336	USP13	NM_003940.1	8975
ZNF213	5130332	384.6	246.2	Homo sapiens	RefSeq	NM_004220.1	ILMN_19299	ZNF213	NM_004220.1	7760
TOM1	2360706	878.2	562.2	Homo sapiens	RefSeq	NM_005488.1	ILMN_27313	TOM1	NM_005488.1	10043
TK1	4730196	1344.7	861.5	Homo sapiens	RefSeq	NM_003258.1	ILMN_30154	TK1	NM_003258.2	7083
BRI3BP	160437	501.6	321.4	Homo sapiens	RefSeq	XM_941876.1	ILMN_15799	BRI3BP	NM_080626.5	140707
S1PR3	5570187	263.9	169.1	Homo sapiens	RefSeq	NM_005226.2	ILMN_18256	S1PR3	NM_005226.2	1903
MYO19	6510338	511.2	328.2	Homo sapiens	RefSeq	NM_001033580.1	ILMN_4834	MYO19	NM_025109.4	80179
FLJ35767	2680390	367.1	235.7	Homo sapiens	RefSeq	NM_207459.1	ILMN_28580	FLJ35767	NM_207459.1	400629
OGG1	2760129	395.8	254.2	Homo sapiens	RefSeq	NM_016821.1	ILMN_23735	OGG1	NM_016821.1	4968
ASS1	4900370	401.4	258	Homo sapiens	RefSeq	NM_054012.2	ILMN_18789	ASS1	NM_000050.4	445
CCNE1	3990026	494.1	318	Homo sapiens	RefSeq	NM_001238.1	ILMN_6049	CCNE1	NM_001238.1	898
MAGED1	3800600	2893.4	1865.3	Homo sapiens	RefSeq	NM_006986.3	ILMN_29451	MAGED1	NM_006986.3	9500
MAML1	6770053	409	263.8	Homo sapiens	RefSeq	NM_014757.3	ILMN_6969	MAML1	NM_014757.3	9794
LOC653874	7330301	928.1	598.7	Homo sapiens	RefSeq	XM_936215.1	ILMN_35327	LOC653874	XM_936215.1	653874
PRR3	5670458	1631.1	1053	Homo sapiens	RefSeq	NM_025263.1	ILMN_21022	PRR3	NM_025263.2	80742
FAM163A	1690408	1001.6	646.7	Homo sapiens	RefSeq	NM_173509.2	ILMN_17204	FAM163A	NM_173509.2	148753
SLC3A2	5420575	2333.6	1507.2	Homo sapiens	RefSeq	NM_001012661.1	ILMN_12826	SLC3A2	NM_001013251.1	6520
SNORD16	1430427	573.5	370.6	Homo sapiens	RefSeq	NR_002440.1	ILMN_29226	SNORD16	NR_002440.1	595097
ZNF296	2970397	341.9	221	Homo sapiens	RefSeq	NM_145288.1	ILMN_7933	ZNF296	NM_145288.1	162979
SEC61A1	1030471	4282.2	2769.7	Homo sapiens	RefSeq	NM_013336.3	ILMN_9397	SEC61A1	NM_013336.3	29927
SDC1	6590592	519.4	336.1	Homo sapiens	RefSeq	NM_002997.4	ILMN_169032	SDC1	NM_001006946.1	6382
DHX37	4260142	1641	1062.2	Homo sapiens	RefSeq	NM_032656.2	ILMN_173217	DHX37	NM_032656.2	57647
CD3EAP	5220400	422.9	273.8	Homo sapiens	RefSeq	NM_012099.1	ILMN_161883	CD3EAP	NM_012099.1	10849
RERE	10008	907.5	587.6	Homo sapiens	RefSeq	NM_012102.2	ILMN_172492	RERE	NM_001042682.1	473
RBBP4	6370202	626.5	405.8	Homo sapiens	RefSeq	NM_001135255.1	ILMN_363784	RBBP4	NM_001135255.1	5928
ZNF609	2680129	463.2	300.4	Homo sapiens	RefSeq	NM_015042.1	ILMN_28956	ZNF609	NM_015042.1	23060
SF3A2	3890202	2741.6	1778.3	Homo sapiens	RefSeq	NM_007165.4	ILMN_687	SF3A2	NM_007165.4	8175
XBP1	2450156	5360	3477	Homo sapiens	RefSeq	NM_001079539.1	ILMN_172153	XBP1	NM_001079539.1	7494
ACOT7	6580639	2385.6	1549.6	Homo sapiens	RefSeq	NM_007274.3	ILMN_4446	ACOT7	NM_007274.3	11332
CPLX2	7650368	614.6	399.4	Homo sapiens	RefSeq	NM_006650.3	ILMN_9073	CPLX2	NM_001008220.1	10814
ZNF598	2030070	2628.1	1708	Homo sapiens	RefSeq	NM_178167.2	ILMN_24766	ZNF598	NM_178167.2	90850
NDUFA1	4590521	7164.5	4659.8	Homo sapiens	RefSeq	NM_004541.2	ILMN_24450	NDUFA1	NM_004541.2	4694
CNN2	5550037	427.6	278.2	Homo sapiens	RefSeq	NM_201277.1	ILMN_9368	CNN2	NM_201277.1	1265
PQBP1	450315	699.3	455.4	Homo sapiens	RefSeq	NM_001032385.1	ILMN_25211	PQBP1	NM_001032385.1	10084
NOLC1	5960132	1151.7	751.4	Homo sapiens	RefSeq	NM_004741.1	ILMN_22590	NOLC1	NM_004741.1	9221
DGCR14	160196	386.3	252.2	Homo sapiens	RefSeq	NM_001024733.1	ILMN_694	DGCR14	NM_022719.2	8220
ENDOD1	2510039	458.5	299.5	Homo sapiens	RefSeq	XM_943182.1	ILMN_308166	ENDOD1	NM_015036.1	23052
CCDC136	7100364	932.7	609.4	Homo sapiens	RefSeq	NM_022742.2	ILMN_183005	CCDC136	NM_022742.3	64753
NUP62	4200068	6110.4	3994.3	Homo sapiens	RefSeq	NM_153719.2	ILMN_17816	NUP62	NM_016553.3	23636
MICALL1	670296	279.1	182.9	Homo sapiens	RefSeq	NM_033386.2	ILMN_25073	MICALL1	NM_033386.2	85377
TMEM69	3870551	1190.2	780.4	Homo sapiens	RefSeq	NM_016486.3	ILMN_22324	TMEM69	NM_016486.3	51249
PC	5890435	877.5	575.4	Homo sapiens	RefSeq	NM_000920.2	ILMN_1987	PC	NM_000920.2	5091
LOC392871	4560673	1422	932.7	Homo sapiens	RefSeq	XR_018049.2	ILMN_163548	LOC392871	XR_018049.2	392871
UBE4B	2140563	858	562.8	Homo sapiens	RefSeq	NM_006048.2	ILMN_28085	UBE4B	NM_006048.2	10277
MEPCE	2940576	635.4	417.1	Homo sapiens	RefSeq	NM_019606.4	ILMN_8017	MEPCE	NM_019606.4	56257
DNAJB1	60079	870.8	572	Homo sapiens	RefSeq	NM_006145.1	ILMN_19740	DNAJB1	NM_006145.1	3337
NBL1	7100010	276.8	181.9	Homo sapiens	RefSeq	NM_005380.4	ILMN_21944	NBL1	NM_005380.4	4681
C1ORF159	5570523	465.4	306	Homo sapiens	RefSeq	NM_017891.2	ILMN_1200	C1ORF159	NM_017891.2	54991
CHRNA5	1570224	1004.2	660.3	Homo sapiens	RefSeq	NM_000745.2	ILMN_1129	CHRNA5	NM_000745.2	1138
CALML4	4610209	510.2	335.6	Homo sapiens	RefSeq	NM_001031733.1	ILMN_11046	CALML4	NM_001031733.1	91860
NXPH2	840377	241.7	159	Homo sapiens	RefSeq	NM_007226.1	ILMN_11806	NXPH2	NM_007226.1	11249
LOC399942	1740673	6172.7	4062.5	Homo sapiens	RefSeq	XM_934471.1	ILMN_32988	LOC399942	XM_934471.1	399942
NCALD	60093	1373.8	904.7	Homo sapiens	RefSeq	NM_032041.1	ILMN_13197	NCALD	NM_032041.1	83988
HS.552087	2070053	1279.1	844.6	Homo sapiens	Unigene	Hs.552087	ILMN_110821	HS.552087	Hs.552087
UNG	3610750	4000.7	2643.2	Homo sapiens	RefSeq	NM_080911.1	ILMN_21638	UNG	NM_003362.2	7374
ELAVL3	610095	372	246	Homo sapiens	RefSeq	NM_001420.3	ILMN_176515	ELAVL3	NM_001420.3	1995
BAT3	4260736	1155.1	764.5	Homo sapiens	RefSeq	NM_080703.1	ILMN_4429	BAT3	NM_080702.2	7917
UNC5A	1980634	2158.3	1429	Homo sapiens	RefSeq	NM_133369.2	ILMN_182275	UNC5A	NM_133369.2	90249
PDGFRB	5960068	1367.1	905.2	Homo sapiens	RefSeq	NM_002609.3	ILMN_25767	PDGFRB	NM_002609.3	5159
EXO1	1770646	1748.8	1158.1	Homo sapiens	RefSeq	NM_003686.3	ILMN_25997	EXO1	NM_006027.3	9156
DPH2	130239	341.8	226.4	Homo sapiens	RefSeq	NM_001384.3	ILMN_174423	DPH2	NM_001384.4	1802
RRM2	510731	1520.2	1007	Homo sapiens	RefSeq	NM_001034.1	ILMN_18637	RRM2	NM_001034.1	6241
LOC100130190	2030224	472	313.5	Homo sapiens	RefSeq	XR_037421.1	ILMN_345053	LOC100130190	XR_037421.1	100130190
FEN1	1010719	1216.8	808.4	Homo sapiens	RefSeq	NM_004111.4	ILMN_162686	FEN1	NM_004111.4	2237
PER2	6040286	802	533.4	Homo sapiens	RefSeq	NM_022817.1	ILMN_172880	PER2	NM_022817.2	8864
SMAD3	6840328	302.7	201.6	Homo sapiens	RefSeq	NM_005902.3	ILMN_16351	SMAD3	NM_005902.3	4088
MYCN	3450682	7215.2	4805.7	Homo sapiens	RefSeq	NM_005378.4	ILMN_29111	MYCN	NM_005378.4	4613
CENPB	610056	3991.1	2659.7	Homo sapiens	RefSeq	NM_001810.5	ILMN_183841	CENPB	NM_001810.5	1059
LYN	7320551	5096.9	3397.5	Homo sapiens	RefSeq	NM_002350.1	ILMN_10095	LYN	NM_002350.1	4067
MYO19	5910020	1072.1	714.9	Homo sapiens	RefSeq	NM_001033580.1	ILMN_23150	MYO19	NM_001033580.1	80179
LOC100127982	6480367	316.7	211.4	Homo sapiens	RefSeq	XR_039012.1	ILMN_350085	LOC100127982	XR_039012.1	100127982
MKI67	20364	439.5	293.4	Homo sapiens	RefSeq	NM_002417.2	ILMN_182117	MKI67	NM_002417.3	4288
AKIRIN1	520040	884.3	590.6	Homo sapiens	RefSeq	NM_024595.1	ILMN_6070	AKIRIN1	NM_024595.1	79647
MYPOP	3140202	1483.2	990.6	Homo sapiens	RefSeq	NM_001012643.2	ILMN_6535	MYPOP	NM_001012643.2	339344
SLC7A5	270152	7017.2	4694.3	Homo sapiens	RefSeq	NM_003486.5	ILMN_25446	SLC7A5	NM_003486.5	8140
PEMT	1780411	1395.9	934.3	Homo sapiens	RefSeq	NM_148173.1	ILMN_24723	PEMT	NM_148172.1	10400
LYPLA2	6480088	425	284.9	Homo sapiens	RefSeq	NM_007260.2	ILMN_15085	LYPLA2	NM_007260.2	11313
CMTM7	2140239	2583.2	1737.4	Homo sapiens	RefSeq	NM_138410.2	ILMN_8951	CMTM7	NM_181472.1	112616
DBH	6270523	10215.9	6872.2	Homo sapiens	RefSeq	NM_000787.2	ILMN_25962	DBH	NM_000787.3	1621
MTP18	50608	614.5	413.4	Homo sapiens	RefSeq	NM_001003704.1	ILMN_27175	MTP18	NM_001003704.1	51537
DHFR	6860440	313.4	210.9	Homo sapiens	RefSeq	NM_000791.3	ILMN_182154	DHFR	NM_000791.3	1719
LOC340274	1070121	1673.8	1128	Homo sapiens	RefSeq	XR_017256.2	ILMN_165695	LOC340274	XR_017256.2	340274
MGAM	5720706	192.2	129.6	Homo sapiens	RefSeq	XM_939429.1	ILMN_174129	MGAM	XM_001130164.1	8972
MCM10	7570181	1268.7	856.6	Homo sapiens	RefSeq	NM_018518.3	ILMN_2483	MCM10	NM_018518.3	55388
LOC100133012	4290468	906.3	612	Homo sapiens	RefSeq	XM_001720889.1	ILMN_340441	LOC100133012	XM_001720889.1	100133012
FHL2	6110025	1612.4	1089.1	Homo sapiens	RefSeq	NM_001450.3	ILMN_42988	FHL2	NM_201557.2	2274
PDF	580154	270.9	183.1	Homo sapiens	RefSeq	NM_022341.1	ILMN_29982	PDF	NM_022341.1	64146
HGS	5130253	2098	1418.6	Homo sapiens	RefSeq	NM_004712.3	ILMN_183905	HGS	NM_004712.3	9146
DNMT1	1260162	9473.6	6408.9	Homo sapiens	RefSeq	NM_001379.1	ILMN_17904	DNMT1	NM_001379.1	1786
PRICKLE1	1770224	1859	1258.5	Homo sapiens	RefSeq	NM_153026.1	ILMN_15149	PRICKLE1	NM_153026.1	144165
CACYBP	5890736	3415.1	2312	Homo sapiens	RefSeq	NM_014412.2	ILMN_27301	CACYBP	NM_014412.2	27101
TUBB	3610259	8839.5	5986	Homo sapiens	RefSeq	NM_178014.2	ILMN_23399	TUBB	NM_178014.2	203068
C20ORF100	1400601	845.3	572.5	Homo sapiens	RefSeq	NM_032883.1	ILMN_17741	C20ORF100	NM_032883.1	84969
GPX1	60647	3163.3	2146.5	Homo sapiens	RefSeq	NM_201397.1	ILMN_10376	GPX1	NM_201397.1	2876
PQLC1	4640131	1479.6	1004.2	Homo sapiens	RefSeq	NM_025078.3	ILMN_5626	PQLC1	NM_025078.3	80148
CHTF8	2640072	363.9	247.1	Homo sapiens	RefSeq	NM_138612.1	ILMN_179225	CHTF8	NM_001040144.1	54921
FYN	6290725	446.8	303.4	Homo sapiens	RefSeq	NM_002037.3	ILMN_5919	FYN	NM_002037.3	2534
CCDC3	780341	768.7	522.1	Homo sapiens	RefSeq	NM_031455.2	ILMN_24674	CCDC3	NM_031455.2	83643
PTOV1	1400025	3515.1	2389.7	Homo sapiens	RefSeq	NM_017432.2	ILMN_28265	PTOV1	NM_017432.3	53635
NCOR2	5490376	1527.6	1039.5	Homo sapiens	RefSeq	NM_006312.3	ILMN_178586	NCOR2	NM_006312.3	9612
NT5DC3	6330348	861.5	586.3	Homo sapiens	RefSeq	NM_016575.1	ILMN_20677	NT5DC3	NM_016575.1	51559
CCNE1	870497	419.4	285.5	Homo sapiens	RefSeq	NM_057182.1	ILMN_16108	CCNE1	NM_057182.1	898
LOC642661	3800577	439.8	299.5	Homo sapiens	RefSeq	XR_016132.1	ILMN_165879	LOC642661	XR_016132.1	642661
LOC92755	1090470	838.8	571.7	Homo sapiens	RefSeq	XR_018705.2	ILMN_173381	LOC92755	XR_018705.2	92755
LOC389049	4390367	729.1	497.6	Homo sapiens	RefSeq	XR_017334.2	ILMN_164991	LOC389049	XR_017334.2	389049
BCL7B	6370593	707.5	483.6	Homo sapiens	RefSeq	NM_138707.1	ILMN_13908	BCL7B	NM_138707.1	9275
RANBP1	7000735	10356.4	7080	Homo sapiens	RefSeq	NM_002882.2	ILMN_25664	RANBP1	NM_002882.2	5902
LOC654103	7320707	1030.6	705	Homo sapiens	RefSeq	XM_939368.1	ILMN_37027	LOC654103	XM_939368.1	654103
NCOA5	2690292	960.5	657.2	Homo sapiens	RefSeq	NM_020967.2	ILMN_182789	NCOA5	NM_020967.2	57727
DUSP3	6560156	1585.3	1085.2	Homo sapiens	RefSeq	NM_004090.2	ILMN_180655	DUSP3	NM_004090.2	1845
CENPO	4560682	633.1	433.5	Homo sapiens	RefSeq	NM_024322.1	ILMN_23918	CENPO	NM_024322.1	79172
NOL6	3180706	1991.6	1363.9	Homo sapiens	RefSeq	NM_139235.3	ILMN_7349	NOL6	NM_139235.3	65083
KHSRP	7000470	2367.3	1621.4	Homo sapiens	RefSeq	NM_003685.1	ILMN_173590	KHSRP	NM_003685.2	8570
LOC654244	3190070	740.2	507.2	Homo sapiens	RefSeq	XM_930446.1	ILMN_31329	LOC654244	XM_941892.2	654244
TRMT112	5420398	7512.5	5148	Homo sapiens	RefSeq	NM_016404.1	ILMN_22312	TRMT112	NM_016404.1	51504
C17ORF63	5570224	463.7	317.8	Homo sapiens	RefSeq	NM_018182.1	ILMN_173887	C17ORF63	NM_001077498.1	55731
TOR3A	430411	830.2	569.4	Homo sapiens	RefSeq	NM_022371.2	ILMN_21685	TOR3A	NM_022371.3	64222
NUDT11	1990386	1061.9	728.5	Homo sapiens	RefSeq	NM_018159.2	ILMN_163686	NUDT11	NM_018159.3	55190
SCARB1	1170338	1586.3	1089.4	Homo sapiens	RefSeq	NM_005505.3	ILMN_5375	SCARB1	NM_005505.3	949
PPP2R5D	2030278	261.3	179.5	Homo sapiens	RefSeq	NM_006245.2	ILMN_5210	PPP2R5D	NM_006245.2	5528
EXOSC2	1440451	1242.7	854.5	Homo sapiens	RefSeq	NM_014285.4	ILMN_11049	EXOSC2	NM_014285.4	23404
C15ORF23	2340528	1328.7	913.9	Homo sapiens	RefSeq	NM_033286.1	ILMN_28790	C15ORF23	NM_033286.1	90417
COPS7B	4590661	2475	1703	Homo sapiens	RefSeq	NM_022730.1	ILMN_1564	COPS7B	NM_022730.1	64708
LOC100129933	1430300	175.7	120.9	Homo sapiens	RefSeq	XR_037049.1	ILMN_350249	LOC100129933	XR_037049.1	100129933
IGDCC3	4920131	2020.8	1390.7	Homo sapiens	RefSeq	NM_004884.2	ILMN_24561	IGDCC3	NM_004884.3	9543
LBR	4880224	424.7	292.8	Homo sapiens	RefSeq	NM_002296.2	ILMN_174149	LBR	NM_002296.2	3930
EGR1	870338	578	398.5	Homo sapiens	RefSeq	NM_001964.2	ILMN_20932	EGR1	NM_001964.2	1958
SF3B4	990193	5318.4	3667	Homo sapiens	RefSeq	NM_005850.3	ILMN_12460	SF3B4	NM_005850.3	10262
GPATCH4	1580341	453.9	313.1	Homo sapiens	RefSeq	NM_182679.1	ILMN_839	GPATCH4	NM_182679.1	54865
SNORA24	5690240	510	351.8	Homo sapiens	RefSeq	NR_002963.1	ILMN_162156	SNORA24	NR_002963.1	677809
NRGN	6290747	468.1	322.9	Homo sapiens	RefSeq	NM_006176.1	ILMN_10939	NRGN	NM_006176.1	4900
ARAP3	7380255	1209.1	834.4	Homo sapiens	RefSeq	NM_022481.5	ILMN_5090	ARAP3	NM_022481.5	64411
RFXAP	5050044	596.1	411.6	Homo sapiens	RefSeq	NM_000538.2	ILMN_176088	RFXAP	NM_000538.2	5994
MIR1228	1400228	624.8	431.6	Homo sapiens	RefSeq	NR_031597.1	ILMN_388523	MIR1228	NR_031597.1	100302201
MRPS34	6110307	1270.2	878	Homo sapiens	RefSeq	NM_023936.1	ILMN_5723	MRPS34	NM_023936.1	65993
DTL	5570296	1015.8	702.3	Homo sapiens	RefSeq	NM_016448.1	ILMN_29702	DTL	NM_016448.1	51514
SON	4040709	351.4	243	Homo sapiens	RefSeq	NM_138927.1	ILMN_12323	SON	NM_138927.1	6651
THAP7	2450132	437.1	302.3	Homo sapiens	RefSeq	NM_030573.2	ILMN_5045	THAP7	NM_030573.2	80764
ZCCHC8	2760041	560.1	387.5	Homo sapiens	RefSeq	NM_017612.2	ILMN_30318	ZCCHC8	NM_017612.2	55596
LFNG	6620392	542.1	375.1	Homo sapiens	RefSeq	NM_002304.1	ILMN_163755	LFNG	NM_001040167.1	3955
EFHD2	1070544	726.9	503	Homo sapiens	RefSeq	NM_024329.4	ILMN_13273	EFHD2	NM_024329.4	79180
MCM4	6020170	5394.8	3733.2	Homo sapiens	RefSeq	NM_005914.2	ILMN_3407	MCM4	NM_005914.2	4173
C22ORF13	3460278	1272.5	881	Homo sapiens	RefSeq	NM_031444.2	ILMN_22255	C22ORF13	NM_031444.2	83606
PRR3	3930754	1139	788.9	Homo sapiens	RefSeq	NM_001077497.1	ILMN_174257	PRR3	NM_001077497.1	80742
DHRS11	6980300	410.6	284.4	Homo sapiens	RefSeq	NM_024308.2	ILMN_12069	DHRS11	NM_024308.3	79154
DCLRE1B	2000301	329.5	228.3	Homo sapiens	RefSeq	NM_022836.2	ILMN_173307	DCLRE1B	NM_022836.2	64858
DDX19A	7330519	1206	836.3	Homo sapiens	RefSeq	NM_018332.3	ILMN_10415	DDX19A	NM_018332.3	55308
SNX26	60167	1029.8	714.3	Homo sapiens	RefSeq	NM_052948.2	ILMN_12508	SNX26	NM_052948.2	115703
SNX5	630100	2045.9	1419.2	Homo sapiens	RefSeq	NM_152227.1	ILMN_6733	SNX5	NM_152227.1	27131
SLC25A10	2900121	563.5	391.1	Homo sapiens	RefSeq	NM_012140.3	ILMN_24086	SLC25A10	NM_012140.3	1468
LMNB1	3420593	1106.6	768.1	Homo sapiens	RefSeq	NM_005573.2	ILMN_4100	LMNB1	NM_005573.2	4001
SERTAD4	6330504	371.4	257.9	Homo sapiens	RefSeq	NM_019605.2	ILMN_9918	SERTAD4	NM_019605.2	56256
STC2	1170170	1407.3	977.7	Homo sapiens	RefSeq	NM_003714.2	ILMN_28725	STC2	NM_003714.2	8614
STK40	3840521	1018.3	707.5	Homo sapiens	RefSeq	NM_032017.1	ILMN_25410	STK40	NM_032017.1	83931
NET1	6110279	589.9	410.1	Homo sapiens	RefSeq	NM_005863.3	ILMN_8604	NET1	NM_005863.3	10276
APOA1BP	1570725	2383.5	1658	Homo sapiens	RefSeq	NM_144772.1	ILMN_24882	APOA1BP	NM_144772.1	128240
AEN	5090438	856.2	595.6	Homo sapiens	RefSeq	NM_022767.3	ILMN_364766	AEN	NM_022767.3	64782
ACTR3B	5490278	416.4	289.7	Homo sapiens	RefSeq	NM_020445.3	ILMN_179978	ACTR3B	NM_001040135.1	57180
SP1	2510086	925.8	644.4	Homo sapiens	RefSeq	NM_138473.2	ILMN_23737	SP1	NM_138473.2	6667
SNHG3-RCC1	3710373	1364.7	950.9	Homo sapiens	RefSeq	NM_001269.2	ILMN_167397	SNHG3-RCC1	NM_001048197.1	751867
PLEKHG3	4010397	722.8	503.8	Homo sapiens	RefSeq	NM_015549.1	ILMN_28109	PLEKHG3	NM_015549.1	26030
LMNB2	7570148	4194.8	2924.6	Homo sapiens	RefSeq	NM_032737.2	ILMN_24712	LMNB2	NM_032737.2	84823
SLC25A19	380014	1227.7	856.2	Homo sapiens	RefSeq	NM_021734.3	ILMN_11882	SLC25A19	NM_021734.3	60386
NOP2	540221	3120.3	2176.5	Homo sapiens	RefSeq	NM_006170.2	ILMN_29058	NOP2	NM_001033714.1	4839
NUDT11	7560100	1276.6	890.5	Homo sapiens	RefSeq	NM_018159.2	ILMN_163686	NUDT11	NM_018159.2	55190
CBLN1	2140113	683	476.6	Homo sapiens	RefSeq	NM_004352.1	ILMN_28176	CBLN1	NM_004352.1	869
MPRIP	4880563	1129.3	788.7	Homo sapiens	RefSeq	NM_201274.2	ILMN_1540	MPRIP	NM_015134.2	23164
SNORA43	7210538	228.2	159.6	Homo sapiens	RefSeq	NR_002975.2	ILMN_169527	SNORA43	NR_002975.2	677824
EMG1	4850091	2576.6	1803	Homo sapiens	RefSeq	NM_006331.4	ILMN_2614	EMG1	NM_006331.5	10436
METTL1	650348	2342.8	1639.5	Homo sapiens	RefSeq	NM_005371.5	ILMN_178633	METTL1	NM_005371.5	4234
MAGED1	460113	9221.2	6453.4	Homo sapiens	RefSeq	NM_001005333.1	ILMN_27182	MAGED1	NM_001005332.1	9500
BEND3	5900047	528.3	369.9	Homo sapiens	RefSeq	NM_001080450.1	ILMN_168708	BEND3	NM_001080450.1	57673
DPM2	3710148	268.8	188.3	Homo sapiens	RefSeq	NM_152690.1	ILMN_138564	DPM2	NM_152690.1	8818
SEMA6A	7050682	3053.7	2139.6	Homo sapiens	RefSeq	NM_020796.2	ILMN_11282	SEMA6A	NM_020796.3	57556
PSMC3IP	5960504	697.1	488.5	Homo sapiens	RefSeq	NM_016556.1	ILMN_755	PSMC3IP	NM_016556.1	29893
NPTX2	6420050	425.8	298.4	Homo sapiens	RefSeq	NM_002523.1	ILMN_22638	NPTX2	NM_002523.1	4885
CMIP	360626	1770.7	1241	Homo sapiens	RefSeq	NM_030629.1	ILMN_13851	CMIP	NM_030629.1	80790
BCL9	6400619	793.5	557.1	Homo sapiens	RefSeq	NM_004326.2	ILMN_29753	BCL9	NM_004326.2	607
MCM7	730274	799.3	561.5	Homo sapiens	RefSeq	NM_005916.3	ILMN_1986	MCM7	NM_005916.3	4176
PRPF8	6060349	5423.3	3810.4	Homo sapiens	RefSeq	NM_006445.2	ILMN_19289	PRPF8	NM_006445.3	10594
LOC645937	3610669	460.1	323.3	Homo sapiens	RefSeq	XM_928905.1	ILMN_41912	LOC645937	XM_928905.2	645937
FKSG30	4880646	6181.6	4343.7	Homo sapiens	RefSeq	NM_001017421.1	ILMN_2393	FKSG30	NM_001017421.1	440915
ETV4	990577	387.3	272.2	Homo sapiens	RefSeq	NM_001986.2	ILMN_25435	ETV4	NM_001986.2	2118
LOC402509	1570167	312	219.3	Homo sapiens	RefSeq	XM_935493.1	ILMN_32718	LOC402509	XM_935781.2	402509
AKIRIN1	5820133	717.2	504.5	Homo sapiens	RefSeq	XM_941120.1	ILMN_6070	AKIRIN1	NM_024595.1	79647
THOC5	3060561	1801.3	1267.2	Homo sapiens	RefSeq	NM_001002878.1	ILMN_13820	THOC5	NM_001002878.1	8563
BCCIP	1450386	1901.2	1338.2	Homo sapiens	RefSeq	NM_078468.1	ILMN_26223	BCCIP	NM_016567.2	56647
RNF144A	6660161	1052.1	741.3	Homo sapiens	RefSeq	NM_014746.3	ILMN_170641	RNF144A	NM_014746.3	9781
RAVER1	7560328	656.9	462.9	Homo sapiens	RefSeq	NM_133452.1	ILMN_24708	RAVER1	NM_133452.1	125950
GFOD1	5720059	639.7	451	Homo sapiens	RefSeq	NM_018988.1	ILMN_17617	GFOD1	NM_018988.2	54438
CDR2L	3940482	1559	1100	Homo sapiens	RefSeq	NM_014603.1	ILMN_26231	CDR2L	NM_014603.1	30850
C11ORF82	2570019	820.7	579.2	Homo sapiens	RefSeq	NM_145018.2	ILMN_11038	C11ORF82	NM_145018.2	220042
XBP1	5690066	4948.5	3492.8	Homo sapiens	RefSeq	NM_005080.2	ILMN_5293	XBP1	NM_005080.2	7494
ACOT7	4290050	5002	3531	Homo sapiens	RefSeq	NM_181866.2	ILMN_3678	ACOT7	NM_181864.2	11332
WDHD1	4150360	388.9	274.6	Homo sapiens	RefSeq	NM_001008396.1	ILMN_19948	WDHD1	NM_007086.2	11169
SOX7	2480050	334.4	236.2	Homo sapiens	RefSeq	NM_031439.2	ILMN_22378	SOX7	NM_031439.2	83595
SON	5130543	661.3	467.3	Homo sapiens	RefSeq	NM_032195.1	ILMN_12323	SON	NM_138927.1	6651
THOC5	3440167	1436.4	1015.3	Homo sapiens	RefSeq	NM_001002878.1	ILMN_13820	THOC5	NM_001002878.1	8563
SLC1A5	7610433	1145.5	810.2	Homo sapiens	RefSeq	NM_005628.1	ILMN_29291	SLC1A5	NM_005628.1	6510
MND1	7550730	458.9	324.7	Homo sapiens	RefSeq	NM_032117.2	ILMN_28552	MND1	NM_032117.2	84057
E2F4	3310546	1559.7	1103.6	Homo sapiens	RefSeq	NM_001950.3	ILMN_172230	E2F4	NM_001950.3	1874
C10ORF58	5960168	1330.7	941.6	Homo sapiens	RefSeq	NM_032333.2	ILMN_17906	C10ORF58	NM_032333.4	84293
SLC2A4RG	2070243	390.3	276.2	Homo sapiens	RefSeq	NM_020062.3	ILMN_11640	SLC2A4RG	NM_020062.3	56731
PI4KB	4830129	849	600.9	Homo sapiens	RefSeq	NM_002651.1	ILMN_21393	PI4KB	NM_002651.1	5298
SLC12A9	110450	777.2	550.1	Homo sapiens	RefSeq	NM_020246.2	ILMN_12081	SLC12A9	NM_020246.2	56996
SLCO4A1	4560736	471	333.5	Homo sapiens	RefSeq	NM_016354.3	ILMN_3183	SLCO4A1	NM_016354.3	28231
MLLT6	4640392	1010.3	715.5	Homo sapiens	RefSeq	NM_005937.2	ILMN_1605	MLLT6	NM_005937.3	4302
ROR2	4920390	836.9	593.1	Homo sapiens	RefSeq	NM_004560.2	ILMN_22834	ROR2	NM_004560.2	4920
PPAT	4070132	1912.8	1355.9	Homo sapiens	RefSeq	NM_002703.3	ILMN_6778	PPAT	NM_002703.3	5471
MED29	70168	1040.2	737.8	Homo sapiens	RefSeq	NM_017592.1	ILMN_10710	MED29	NM_017592.1	55588
HS.543113	4670356	188.2	133.5	Homo sapiens	Unigene	Hs.543113	ILMN_106773	HS.543113	Hs.543113
LOC730316	7550070	3635.8	2579.3	Homo sapiens	RefSeq	NM_172020.1	ILMN_174040	LOC730316	XM_001128149.1	730316
PKMYT1	2510678	730.3	518.4	Homo sapiens	RefSeq	NM_182687.1	ILMN_1154	PKMYT1	NM_182687.1	9088
DBNL	2140671	2194.1	1557.5	Homo sapiens	RefSeq	NM_014063.5	ILMN_26610	DBNL	NM_001014436.1	28988
C14ORF43	5890468	363.7	258.3	Homo sapiens	RefSeq	NM_194278.3	ILMN_166357	C14ORF43	NM_194278.3	91748
CDC25A	2480341	1391.4	988.3	Homo sapiens	RefSeq	NM_001789.2	ILMN_174259	CDC25A	NM_001789.2	993
RNF144	3450136	1734	1231.8	Homo sapiens	RefSeq	NM_014746.2	ILMN_15740	RNF144	NM_014746.2	9781
MAGED1	4230129	194	137.9	Homo sapiens	RefSeq	NM_001005332.1	ILMN_27182	MAGED1	NM_001005332.1	9500
SERTAD2	2070367	1003.9	713.6	Homo sapiens	RefSeq	NM_014755.1	ILMN_4347	SERTAD2	NM_014755.1	9792
HSPA2	2940577	398.4	283.3	Homo sapiens	RefSeq	NM_021979.2	ILMN_940	HSPA2	NM_021979.3	3306
EP300	7570068	604.1	429.8	Homo sapiens	RefSeq	NM_001429.2	ILMN_8705	EP300	NM_001429.2	2033
LOC650580	1770554	170.2	121.1	Homo sapiens	RefSeq	XM_942530.1	ILMN_39302	LOC650580	XM_942530.1	650580
PPM1F	240348	1618.9	1152	Homo sapiens	RefSeq	NM_014634.2	ILMN_14794	PPM1F	NM_014634.2	9647
UBE2C	5310471	8493.8	6044.3	Homo sapiens	RefSeq	NM_181803.1	ILMN_6398	UBE2C	NM_181803.1	11065
NR2C2AP	3060563	991.2	706.5	Homo sapiens	RefSeq	NM_176880.4	ILMN_20587	NR2C2AP	NM_176880.4	126382
PRIM2A	1940634	605.2	431.4	Homo sapiens	RefSeq	XM_942683.1	ILMN_162096	PRIM2A	XM_001134299.1	5558
DDX54	4760301	435.7	310.6	Homo sapiens	RefSeq	NM_024072.3	ILMN_28699	DDX54	NM_024072.3	79039
TRA2A	3610619	1016.6	725.4	Homo sapiens	RefSeq	NM_013293.2	ILMN_8090	TRA2A	NM_013293.3	29896
PLEKHB2	3800537	466.6	333	Homo sapiens	RefSeq	NM_001031706.1	ILMN_179121	PLEKHB2	NM_001031706.1	55041
KDELR1	2510209	2386.9	1703.9	Homo sapiens	RefSeq	NM_006801.2	ILMN_28854	KDELR1	NM_006801.2	10945
CLK3	4640041	930.2	664.1	Homo sapiens	RefSeq	NM_003992.1	ILMN_1044	CLK3	NM_003992.1	1198
CNIH2	670398	960.7	686	Homo sapiens	RefSeq	XM_938838.1	ILMN_19340	CNIH2	NM_182553.1	254263
FN3KRP	4010021	1992.5	1423.9	Homo sapiens	RefSeq	NM_024619.2	ILMN_14939	FN3KRP	NM_024619.2	79672
SERINC1	2680487	513.2	366.8	Homo sapiens	RefSeq	NM_020755.2	ILMN_24825	SERINC1	NM_020755.2	57515
CHST3	3930736	442.3	316.2	Homo sapiens	RefSeq	NM_004273.2	ILMN_7808	CHST3	NM_004273.2	9469
POLR2A	3290338	2704.1	1934.2	Homo sapiens	RefSeq	NM_000937.2	ILMN_30156	POLR2A	NM_000937.2	5430
C6ORF117	6040458	525.2	375.7	Homo sapiens	RefSeq	NM_138409.1	ILMN_23792	C6ORF117	NM_138409.1	112609
LOC642817	1230022	6065.3	4339.5	Homo sapiens	RefSeq	XM_926703.1	ILMN_171488	LOC642817	XR_018564.1	642817
PGAM5	2940274	855.8	612.4	Homo sapiens	RefSeq	XM_945649.1	ILMN_178005	PGAM5	XM_001126125.1	192111
TEAD1	7650601	257.5	184.3	Homo sapiens	RefSeq	NM_021961.3	ILMN_17158	TEAD1	NM_021961.4	7003
PLD6	1980474	501.3	358.8	Homo sapiens	RefSeq	NM_178836.2	ILMN_28101	PLD6	NM_178836.2	201164
PLEKHB2	7040301	296.3	212.1	Homo sapiens	RefSeq	NM_017958.1	ILMN_29704	PLEKHB2	NM_017958.1	55041
LOC401238	6480390	510.5	365.5	Homo sapiens	RefSeq	XR_000272.2	ILMN_33044	LOC401238	XR_000272.2	401238
NCOA6	3360086	1540	1102.9	Homo sapiens	RefSeq	NM_014071.2	ILMN_20599	NCOA6	NM_014071.2	23054
2014-09-03	6040066	1167.1	836.1	Homo sapiens	RefSeq	NM_019106.4	ILMN_4065	2014-09-03	NM_019106.4	55964
ATP5SL	1990274	2428.8	1740.7	Homo sapiens	RefSeq	NM_018035.1	ILMN_12644	ATP5SL	NM_018035.1	55101
SNRPD3	4290544	668.3	479	Homo sapiens	RefSeq	NM_004175.3	ILMN_163179	SNRPD3	NM_004175.3	6634
RNU105C	2480300	201	144.1	Homo sapiens	RefSeq	NR_004385.1	ILMN_351994	RNU105C	NR_004385.1	26766
PPIL5	4830427	839.6	602	Homo sapiens	RefSeq	NM_152329.3	ILMN_11113	PPIL5	NM_152329.3	122769
ZNRF3	1340253	406.1	291.2	Homo sapiens	RefSeq	XM_945269.1	ILMN_308611	ZNRF3	NM_032173.2	84133
CLCF1	5290397	175.5	125.9	Homo sapiens	RefSeq	NM_013246.2	ILMN_178798	CLCF1	NM_013246.2	23529
PAQR4	3460132	1602.4	1149.7	Homo sapiens	RefSeq	NM_152341.2	ILMN_20105	PAQR4	NM_152341.2	124222
EIF4EBP1	3890176	632.5	453.9	Homo sapiens	RefSeq	NM_004095.2	ILMN_6626	EIF4EBP1	NM_004095.3	1978
SOX9	4230475	277.4	199.2	Homo sapiens	RefSeq	NM_000346.2	ILMN_17599	SOX9	NM_000346.2	6662
TBC1D2B	2850039	665.7	478.2	Homo sapiens	RefSeq	NM_015079.2	ILMN_14085	TBC1D2B	NM_015079.2	23102
H1FX	7610538	1618.4	1162.6	Homo sapiens	RefSeq	NM_006026.2	ILMN_26614	H1FX	NM_006026.2	8971
PVRL1	990079	259.6	186.5	Homo sapiens	RefSeq	NM_203285.1	ILMN_12109	PVRL1	NM_203285.1	5818
ARID1A	6280411	2666.4	1915.8	Homo sapiens	RefSeq	NM_139135.1	ILMN_12687	ARID1A	NM_139135.2	8289
SPG21	7200403	1172.4	843.1	Homo sapiens	RefSeq	XM_945608.1	ILMN_9070	SPG21	NM_016630.3	51324
TCEB3	6560148	731	525.8	Homo sapiens	RefSeq	NM_003198.1	ILMN_6761	TCEB3	NM_003198.1	6924
TOP3A	3890553	874.5	629.5	Homo sapiens	RefSeq	NM_004618.3	ILMN_167915	TOP3A	NM_004618.3	7156
RAD23A	3520095	2278.8	1641	Homo sapiens	RefSeq	NM_005053.2	ILMN_26245	RAD23A	NM_005053.2	5886
NCALD	520553	774.4	557.7	Homo sapiens	RefSeq	NM_001040626.1	ILMN_178648	NCALD	NM_001040626.1	83988
KIAA0363	6590156	1143.5	823.7	Homo sapiens	RefSeq	XM_166571.4	ILMN_166209	KIAA0363	XM_001133202.1	23148
RNASEH2C	5690523	554	399.2	Homo sapiens	RefSeq	NM_032193.3	ILMN_29121	RNASEH2C	NM_032193.3	84153
SRRM1L	3800747	408.4	294.3	Homo sapiens	RefSeq	XM_932812.1	ILMN_43025	SRRM1L	XM_932812.1	401475
LOC642477	380519	1384.8	998	Homo sapiens	RefSeq	XM_930694.1	ILMN_36253	LOC642477	XM_930694.1	642477
LOC100134393	4060086	1337.5	965.6	Homo sapiens	RefSeq	XR_037039.1	ILMN_336313	LOC100134393	XR_037039.1	100134393
MTP18	7400025	3001	2168	Homo sapiens	RefSeq	NM_016498.3	ILMN_13393	MTP18	NM_016498.3	51537
CDH11	2650709	468.8	338.7	Homo sapiens	RefSeq	NM_001797.2	ILMN_11789	CDH11	NM_001797.2	1009
LOC100134304	870209	1661.2	1201.3	Homo sapiens	RefSeq	XM_001720739.1	ILMN_340207	LOC100134304	XM_001720739.1	100134304
UBB	6590463	14635.3	10583.8	Homo sapiens	RefSeq	NM_018955.2	ILMN_8950	UBB	NM_018955.2	7314
FAM54A	4220544	427.1	308.9	Homo sapiens	RefSeq	NM_138419.2	ILMN_307104	FAM54A	NM_001099286.1	113115
CXXC5	1050279	4800.1	3471.8	Homo sapiens	RefSeq	NM_016463.7	ILMN_166144	CXXC5	NM_016463.7	51523
SVIL	610482	266.4	192.7	Homo sapiens	RefSeq	NM_003174.2	ILMN_6255	SVIL	NM_003174.3	6840
TTC31	5690156	538.7	389.8	Homo sapiens	RefSeq	NM_022492.2	ILMN_2918	TTC31	NM_022492.3	64427
SRP68	1340750	2111.7	1528.1	Homo sapiens	RefSeq	NM_014230.2	ILMN_3701	SRP68	NM_014230.2	6730
ANGPTL2	7650672	1045.9	757	Homo sapiens	RefSeq	NM_012098.2	ILMN_26679	ANGPTL2	NM_012098.2	23452
FAM180A	520274	151.9	110	Homo sapiens	RefSeq	NM_205855.2	ILMN_3146	FAM180A	NM_205855.2	389558
MANEAL	1470603	542.5	393	Homo sapiens	RefSeq	NM_001031740.1	ILMN_11393	MANEAL	NM_001031740.1	149175
CABLES2	2070403	321.8	233.2	Homo sapiens	RefSeq	NM_031215.1	ILMN_28000	CABLES2	NM_031215.2	81928
IER5	650241	446.5	323.6	Homo sapiens	RefSeq	NM_016545.3	ILMN_162850	IER5	NM_016545.4	51278
VN1R2	1440553	197.1	142.9	Homo sapiens	RefSeq	NM_173856.1	ILMN_169919	VN1R2	NM_173856.1	317701
DCTPP1	7650435	5876.3	4260.9	Homo sapiens	RefSeq	NM_024096.1	ILMN_22486	DCTPP1	NM_024096.1	79077
AURKB	6770026	2506.5	1817.7	Homo sapiens	RefSeq	NM_004217.1	ILMN_24702	AURKB	NM_004217.2	9212
DDX46	3890192	1576.8	1143.5	Homo sapiens	RefSeq	NM_014829.2	ILMN_165992	DDX46	NM_014829.2	9879
LOC646936	4560603	164.2	119.1	Homo sapiens	RefSeq	XR_039521.1	ILMN_340985	LOC646936	XR_039521.1	646936
GAR1	130326	837.2	607.4	Homo sapiens	RefSeq	NM_018983.2	ILMN_14204	GAR1	NM_018983.3	54433
DHRS11	3450747	287	208.3	Homo sapiens	RefSeq	NM_024308.3	ILMN_12069	DHRS11	NM_024308.3	79154
UBE2C	6900368	441	320.1	Homo sapiens	RefSeq	NM_181799.1	ILMN_6628	UBE2C	NM_181799.1	11065
RLTPR	5050193	763.8	554.7	Homo sapiens	RefSeq	NM_001013838.1	ILMN_11009	RLTPR	NM_001013838.1	146206
GEMIN5	6110484	697.5	506.6	Homo sapiens	RefSeq	NM_015465.1	ILMN_28383	GEMIN5	NM_015465.1	25929
TMEM159	7560575	228	165.7	Homo sapiens	RefSeq	NM_020422.3	ILMN_19384	TMEM159	NM_020422.3	57146
GBGT1	4490687	396	287.8	Homo sapiens	RefSeq	NM_021996.3	ILMN_18833	GBGT1	NM_021996.3	26301
FHOD3	1300670	318.1	231.2	Homo sapiens	RefSeq	NM_025135.2	ILMN_163420	FHOD3	NM_025135.2	80206
LOC100133568	2600767	197.4	143.5	Homo sapiens	RefSeq	XM_001724645.1	ILMN_343538	LOC100133568	XM_001724645.1	100133568
ATOH8	3840376	208.4	151.5	Homo sapiens	RefSeq	NM_032827.3	ILMN_19598	ATOH8	NM_032827.4	84913
ITPKA	6560546	445.8	324.2	Homo sapiens	RefSeq	NM_002220.1	ILMN_6608	ITPKA	NM_002220.1	3706
PDCD7	7320307	1027	746.9	Homo sapiens	RefSeq	NM_005707.1	ILMN_179659	PDCD7	NM_005707.1	10081
FOXRED2	160181	889.2	646.9	Homo sapiens	RefSeq	NM_024955.4	ILMN_165686	FOXRED2	NM_024955.4	80020
HS.505676	510332	1275.9	928.6	Homo sapiens	Unigene	Hs.505676	ILMN_97590	HS.505676	Hs.505676
NAB1	6250040	504.3	367.2	Homo sapiens	RefSeq	NM_005966.3	ILMN_18998	NAB1	NM_005966.3	4664
ACPL2	5720537	1128.3	822.1	Homo sapiens	RefSeq	NM_152282.3	ILMN_7605	ACPL2	NM_152282.3	92370
C15ORF39	870110	431.5	314.4	Homo sapiens	RefSeq	NM_015492.3	ILMN_18382	C15ORF39	NM_015492.4	56905
HSPD1	4250577	658.1	479.6	Homo sapiens	RefSeq	NM_002156.4	ILMN_178202	HSPD1	NM_002156.4	3329
BAALC	4010082	212	154.5	Homo sapiens	RefSeq	NM_024812.2	ILMN_26963	BAALC	NM_024812.2	79870
POM121C	2120156	3329.1	2427.7	Homo sapiens	RefSeq	NM_001099415.1	ILMN_309456	POM121C	NM_001099415.1	100101267
PALM	4540682	1760.5	1284	Homo sapiens	RefSeq	NM_002579.1	ILMN_174161	PALM	NM_002579.2	5064
PPM1G	940202	242.9	177.2	Homo sapiens	RefSeq	NM_177983.1	ILMN_878	PPM1G	NM_177983.1	5496
ZNF618	670176	362.1	264.3	Homo sapiens	RefSeq	NM_133374.1	ILMN_3581	ZNF618	NM_133374.2	114991
PEMT	7560113	403	294.2	Homo sapiens	RefSeq	NM_148172.1	ILMN_24723	PEMT	NM_148172.1	10400
CHAF1A	2120097	372.6	272.2	Homo sapiens	RefSeq	NM_005483.2	ILMN_24131	CHAF1A	NM_005483.2	10036
AFAP1	2690187	1531	1118.7	Homo sapiens	RefSeq	NM_198595.1	ILMN_5058	AFAP1	NM_198595.2	60312
CDCA4	290333	1599.5	1169	Homo sapiens	RefSeq	NM_017955.2	ILMN_5601	CDCA4	NM_145701.1	55038
RPN2	3370112	1929.1	1409.9	Homo sapiens	RefSeq	NM_002951.2	ILMN_30123	RPN2	NM_002951.2	6185
TGOLN2	5700672	952.6	696.4	Homo sapiens	RefSeq	NM_006464.2	ILMN_179291	TGOLN2	NM_006464.2	10618
LOC727803	5290546	9839	7192.9	Homo sapiens	RefSeq	XR_039632.1	ILMN_346420	LOC727803	XR_039632.1	727803
PFKFB3	4120053	1165.7	852.2	Homo sapiens	RefSeq	NM_004566.2	ILMN_163833	PFKFB3	NM_004566.2	5209
HTR1E	1190400	382.7	279.8	Homo sapiens	RefSeq	NM_000865.1	ILMN_181538	HTR1E	NM_000865.1	3354
PCDH7	360367	314.4	230	Homo sapiens	RefSeq	NM_002589.2	ILMN_25780	PCDH7	NM_002589.2	5099
SEPN1	1780402	550.2	402.6	Homo sapiens	RefSeq	NM_206926.1	ILMN_7540	SEPN1	NM_206926.1	57190
FAM83D	150543	2035.7	1489.8	Homo sapiens	RefSeq	NM_030919.1	ILMN_16948	FAM83D	NM_030919.2	81610
TIMM23	520577	1502.6	1099.7	Homo sapiens	RefSeq	XM_932620.1	ILMN_22871	TIMM23	NM_006327.2	10431
CREB3L2	20110	1119.7	819.6	Homo sapiens	RefSeq	NM_194071.2	ILMN_180156	CREB3L2	NM_194071.2	64764
MELK	2340392	1311.9	960.5	Homo sapiens	RefSeq	NM_014791.2	ILMN_161976	MELK	NM_014791.2	9833
SNORA61	3990497	663.5	485.9	Homo sapiens	RefSeq	NR_002987.1	ILMN_175479	SNORA61	NR_002987.1	677838
DSCC1	3890372	705	516.3	Homo sapiens	RefSeq	NM_024094.1	ILMN_3628	DSCC1	NM_024094.1	79075
ASS1	2640544	7765.4	5687.2	Homo sapiens	RefSeq	NM_054012.3	ILMN_20010	ASS1	NM_054012.3	445
SH3RF1	1410358	394.7	289.1	Homo sapiens	RefSeq	NM_020870.2	ILMN_43482	SH3RF1	NM_020870.3	57630
POLA2	4920537	1579.1	1156.8	Homo sapiens	RefSeq	NM_002689.2	ILMN_173939	POLA2	NM_002689.2	23649
MEIS2	610246	299.4	219.4	Homo sapiens	RefSeq	NM_170677.2	ILMN_180109	MEIS2	NM_170677.2	4212
SLC19A1	4760014	440.6	322.9	Homo sapiens	RefSeq	NM_003056.2	ILMN_21449	SLC19A1	NM_194255.1	6573
CTPS2	160008	917.5	672.6	Homo sapiens	RefSeq	NM_019857.3	ILMN_14019	CTPS2	NM_019857.3	56474
WDR40A	3290091	1482.7	1087	Homo sapiens	RefSeq	NM_015397.1	ILMN_29238	WDR40A	NM_015397.1	25853
LOC646791	5420162	1031.4	756.6	Homo sapiens	RefSeq	XR_018651.2	ILMN_178008	LOC646791	XR_018651.2	646791
LOC729279	20435	3386.3	2484.1	Homo sapiens	RefSeq	XR_039753.1	ILMN_349250	LOC729279	XR_039753.1	729279
SLC3A2	4880161	608.6	446.6	Homo sapiens	RefSeq	NM_001012661.1	ILMN_178961	SLC3A2	NM_001012661.1	6520
FAM163A	5130100	1730.3	1269.9	Homo sapiens	RefSeq	NM_173509.2	ILMN_17204	FAM163A	NM_173509.2	148753
MAP1B	7550685	931	683.5	Homo sapiens	RefSeq	NM_005909.2	ILMN_28251	MAP1B	NM_005909.3	4131
TOMM40	1740494	6865.4	5043.2	Homo sapiens	RefSeq	NM_006114.1	ILMN_29459	TOMM40	NM_006114.1	10452
ATAD2	1410242	883.2	648.8	Homo sapiens	RefSeq	NM_014109.2	ILMN_172027	ATAD2	NM_014109.2	29028
SLMO1	6980544	236.7	174	Homo sapiens	RefSeq	XM_929072.1	ILMN_13331	SLMO1	NM_006553.2	10650
ABLIM1	6400243	1239	910.8	Homo sapiens	RefSeq	NM_001003407.1	ILMN_22411	ABLIM1	NM_001003407.1	3983
GUSBL1	60722	751.7	553	Homo sapiens	RefSeq	XM_930772.1	ILMN_306729	GUSBL1	NR_003504.1	387036
WDR23	6960576	363.1	267.2	Homo sapiens	RefSeq	NM_025230.3	ILMN_11121	WDR23	NM_025230.3	80344
SCAMP4	160286	263.6	194	Homo sapiens	RefSeq	NM_079834.2	ILMN_17351	SCAMP4	NM_079834.2	113178
CCNA2	2650608	3468	2552.4	Homo sapiens	RefSeq	NM_001237.2	ILMN_16427	CCNA2	NM_001237.2	890
VPS37B	3830647	508.8	374.5	Homo sapiens	RefSeq	NM_024667.1	ILMN_18457	VPS37B	NM_024667.1	79720
MAP1A	4920202	582.3	428.6	Homo sapiens	RefSeq	NM_002373.4	ILMN_13521	MAP1A	NM_002373.4	4130
SLC2A1	4590370	1887.2	1389.3	Homo sapiens	RefSeq	NM_006516.1	ILMN_421	SLC2A1	NM_006516.1	6513
LOC644584	2030619	474.2	349.3	Homo sapiens	RefSeq	XM_927700.1	ILMN_163817	LOC644584	XR_019152.1	644584
HS.579013	1440427	245.3	180.7	Homo sapiens	Unigene	Hs.579013	ILMN_131194	HS.579013	Hs.579013
TULP4	150669	406.4	299.6	Homo sapiens	RefSeq	NM_020245.3	ILMN_23594	TULP4	NM_020245.3	56995
UBAP2	5490097	633.7	467.2	Homo sapiens	RefSeq	NM_018449.2	ILMN_17739	UBAP2	NM_018449.2	55833
NOC4L	630253	455.9	336.2	Homo sapiens	RefSeq	NM_024078.1	ILMN_4119	NOC4L	NM_024078.1	79050
TUBB3	4050040	12438.2	9173.9	Homo sapiens	RefSeq	NM_006086.2	ILMN_16399	TUBB3	NM_006086.2	10381
BCL11A	7330504	294.6	217.3	Homo sapiens	RefSeq	NM_138553.1	ILMN_11537	BCL11A	NM_138553.1	53335
FYN	610164	872.1	643.4	Homo sapiens	RefSeq	NM_002037.3	ILMN_25662	FYN	NM_153047.1	2534
LOC729057	4760139	456.6	336.9	Homo sapiens	RefSeq	XR_042044.1	ILMN_339448	LOC729057	XR_042044.1	729057
ISG20L1	4480288	2083.7	1537.5	Homo sapiens	RefSeq	NM_022767.2	ILMN_12401	ISG20L1	NM_022767.2	64782
PRNPIP	2600576	869.6	641.9	Homo sapiens	RefSeq	XM_945812.1	ILMN_172765	PRNPIP	XM_001132636.1	79033
LOC647000	3310288	9826.4	7255.2	Homo sapiens	RefSeq	XM_929980.1	ILMN_34401	LOC647000	XM_929980.2	647000
MARK3	7570706	468.7	346.1	Homo sapiens	RefSeq	NM_002376.4	ILMN_182203	MARK3	NM_002376.4	4140
GNL1	6370068	960.2	709.3	Homo sapiens	RefSeq	NM_005275.2	ILMN_3133	GNL1	NM_005275.2	2794
DUS3L	6270475	1093.4	807.7	Homo sapiens	RefSeq	NM_020175.1	ILMN_3805	DUS3L	NM_020175.1	56931
PLD6	1340707	1826.1	1349.4	Homo sapiens	RefSeq	NM_178836.2	ILMN_28101	PLD6	NM_178836.2	201164
LOC400013	7040438	205.6	152	Homo sapiens	RefSeq	XR_017001.2	ILMN_172446	LOC400013	XR_017001.2	400013
SLC29A1	6180687	844.5	624.4	Homo sapiens	RefSeq	NM_001078174.1	ILMN_163932	SLC29A1	NM_001078174.1	2030
NASP	4260682	786.6	581.6	Homo sapiens	RefSeq	NM_002482.2	ILMN_21654	NASP	NM_002482.2	4678
SH3GL1	4280639	636.2	470.4	Homo sapiens	RefSeq	NM_003025.2	ILMN_13277	SH3GL1	NM_003025.2	6455
POLD2	580435	2149.2	1589.1	Homo sapiens	RefSeq	NM_001127218.1	ILMN_366151	POLD2	NM_001127218.1	5425
SNURF	1050408	2710.5	2004.5	Homo sapiens	RefSeq	NM_003097.3	ILMN_17485	SNURF	NM_005678.3	8926
RIMS3	4040189	2041.3	1509.7	Homo sapiens	RefSeq	NM_014747.2	ILMN_21581	RIMS3	NM_014747.2	9783
UCHL5IP	1090370	1804.5	1334.7	Homo sapiens	RefSeq	NM_017518.5	ILMN_27285	UCHL5IP	NM_017518.5	55559
TMEM216	520376	718.7	531.6	Homo sapiens	RefSeq	NM_016499.2	ILMN_180361	TMEM216	NM_016499.3	51259
NUP62	2510279	690.2	510.6	Homo sapiens	RefSeq	NM_153719.2	ILMN_675	NUP62	NM_153719.2	23636
MCM10	6580685	440.5	325.9	Homo sapiens	RefSeq	NM_018518.3	ILMN_2483	MCM10	NM_018518.3	55388
PRKDC	3850020	473	350	Homo sapiens	RefSeq	XM_940235.1	ILMN_180402	PRKDC	NM_001081640.1	5591
POLD2	4590685	381.7	282.5	Homo sapiens	RefSeq	NM_001127218.1	ILMN_366151	POLD2	NM_001127218.1	5425
MAP1S	150148	674.6	499.3	Homo sapiens	RefSeq	NM_018174.4	ILMN_25174	MAP1S	NM_018174.4	55201
SPSB4	2690025	289	214	Homo sapiens	RefSeq	NM_080862.1	ILMN_24150	SPSB4	NM_080862.1	92369
PRCC	1430243	479.8	355.3	Homo sapiens	RefSeq	NM_005973.4	ILMN_24405	PRCC	NM_005973.4	5546
ELK4	7560382	218.3	161.7	Homo sapiens	RefSeq	NM_001973.2	ILMN_7899	ELK4	NM_001973.2	2005
PPAN	1230673	557.4	412.9	Homo sapiens	RefSeq	NM_020230.4	ILMN_25948	PPAN	NM_020230.4	56342
PSRC1	1070762	1700.3	1259.6	Homo sapiens	RefSeq	NM_001005290.2	ILMN_9176	PSRC1	NM_001032290.1	84722
SSBP4	4760167	296.4	219.6	Homo sapiens	RefSeq	NM_032627.2	ILMN_14748	SSBP4	NM_032627.2	170463
KIAA0101	6770253	452.5	335.4	Homo sapiens	RefSeq	NM_014736.4	ILMN_2151	KIAA0101	NM_001029989.1	9768
LOC644877	1110242	1206.9	894.6	Homo sapiens	RefSeq	XR_017355.2	ILMN_170597	LOC644877	XR_017355.2	644877
SNORD17	1430037	286	212	Homo sapiens	RefSeq	NR_003045.1	ILMN_165921	SNORD17	NR_003045.1	692086
LOC345630	5910209	231.7	171.9	Homo sapiens	RefSeq	XM_293903.6	ILMN_33712	LOC345630	XM_293903.6	345630
DDX19-DDX19L	7650519	258.5	191.8	Homo sapiens	RefSeq	NM_001015047.1	ILMN_27600	DDX19-DDX19L	NM_001015047.1	544314
C7ORF11	1470390	1065.9	790.9	Homo sapiens	RefSeq	NM_138701.1	ILMN_20229	C7ORF11	NM_138701.1	136647
GSG2	2900692	308.7	229.1	Homo sapiens	RefSeq	NM_031965.2	ILMN_2824	GSG2	NM_031965.2	83903
LOC644064	650739	168.6	125.2	Homo sapiens	RefSeq	XM_931992.1	ILMN_31310	LOC644064	XM_931992.1	644064
KRBA1	6270139	659.5	489.8	Homo sapiens	RefSeq	NM_032534.2	ILMN_163713	KRBA1	NM_032534.2	84626
DBNDD1	3870273	3702.8	2750.1	Homo sapiens	RefSeq	NM_001042610.1	ILMN_176098	DBNDD1	NM_001042610.1	79007
PYGB	4540326	1030.4	765.3	Homo sapiens	RefSeq	NM_002862.3	ILMN_21544	PYGB	NM_002862.3	5834
PDP2	940600	291.8	216.8	Homo sapiens	RefSeq	NM_020786.1	ILMN_9168	PDP2	NM_020786.1	57546
METTL1	1990358	1387.7	1031.2	Homo sapiens	RefSeq	NM_005371.3	ILMN_178633	METTL1	NM_005371.4	4234
PPP4R4	2340402	293.8	218.4	Homo sapiens	RefSeq	NM_058237.1	ILMN_22106	PPP4R4	NM_058237.1	57718
CMTM7	4290403	821.1	610.4	Homo sapiens	RefSeq	NM_181472.1	ILMN_8951	CMTM7	NM_181472.1	112616
LOC647448	610673	163.7	121.7	Homo sapiens	RefSeq	XM_936514.1	ILMN_45469	LOC647448	XM_936514.1	647448
MED24	7400411	1062.8	790.3	Homo sapiens	RefSeq	NM_014815.2	ILMN_168341	MED24	NM_014815.3	9862
LOC441241	4040563	268	199.3	Homo sapiens	RefSeq	XM_927619.1	ILMN_36948	LOC441241	XM_935516.1	441241
SPG21	50754	390.5	290.4	Homo sapiens	RefSeq	NM_016630.3	ILMN_9070	SPG21	NM_016630.3	51324
UBB	4860286	19632.7	14600.5	Homo sapiens	RefSeq	NM_018955.2	ILMN_8950	UBB	NM_018955.2	7314
CDR2	2140228	1674.9	1245.6	Homo sapiens	RefSeq	NM_001802.1	ILMN_10283	CDR2	NM_001802.1	1039
PKMYT1	2940164	314.5	233.9	Homo sapiens	RefSeq	NM_182687.1	ILMN_172986	PKMYT1	NM_182687.1	9088
HS.565314	2630592	184.3	137.1	Homo sapiens	Unigene	Hs.565314	ILMN_117805	HS.565314	Hs.565314
NES	670278	569.9	424	Homo sapiens	RefSeq	NM_006617.1	ILMN_179900	NES	NM_006617.1	10763
LOC646160	7100192	163.7	121.8	Homo sapiens	RefSeq	XM_929122.1	ILMN_34240	LOC646160	XM_929122.1	646160
PPID	2810707	323.9	241	Homo sapiens	RefSeq	NM_005038.2	ILMN_7536	PPID	NM_005038.2	5481
MRE11A	5260731	443.5	330.1	Homo sapiens	RefSeq	NM_005591.3	ILMN_6592	MRE11A	NM_005591.3	4361
RNASEH2A	4230068	1523.5	1134.5	Homo sapiens	RefSeq	NM_006397.2	ILMN_20484	RNASEH2A	NM_006397.2	10535
PYCR1	6520681	1402.2	1044.2	Homo sapiens	RefSeq	NM_153824.1	ILMN_8761	PYCR1	NM_153824.1	5831
HNRNPUL1	7570750	207.2	154.3	Homo sapiens	RefSeq	NM_144732.2	ILMN_356703	HNRNPUL1	NM_144732.2	11100
DBNL	6590292	708.2	527.4	Homo sapiens	RefSeq	NM_014063.5	ILMN_3068	DBNL	NM_014063.5	28988
GPRIN1	1470609	640.7	477.2	Homo sapiens	RefSeq	NM_052899.1	ILMN_15887	GPRIN1	NM_052899.2	114787
TMEM70	3780161	441.7	329.1	Homo sapiens	RefSeq	NM_017866.3	ILMN_172853	TMEM70	NM_017866.4	54968
RHBDD1	7570192	645.9	481.3	Homo sapiens	RefSeq	NM_032276.2	ILMN_13013	RHBDD1	NM_032276.2	84236
POLA1	5810253	1199.6	893.9	Homo sapiens	RefSeq	NM_016937.2	ILMN_181974	POLA1	NM_016937.2	5422
RSAD1	540382	381.3	284.2	Homo sapiens	RefSeq	NM_018346.1	ILMN_7449	RSAD1	NM_018346.1	55316
LDLR	1440736	2421.7	1805.3	Homo sapiens	RefSeq	NM_000527.2	ILMN_10126	LDLR	NM_000527.2	3949
CERK	4050041	228	170	Homo sapiens	RefSeq	NM_022766.4	ILMN_24122	CERK	NM_022766.4	64781
HS.552957	3940537	218.6	163	Homo sapiens	Unigene	Hs.552957	ILMN_111177	HS.552957	Hs.552957
MND1	3870372	448.8	334.7	Homo sapiens	RefSeq	NM_032117.2	ILMN_28552	MND1	NM_032117.2	84057
SLC46A1	4070348	293.4	218.9	Homo sapiens	RefSeq	NM_080669.2	ILMN_22707	SLC46A1	NM_080669.3	113235
LOC653066	6200113	351.3	262.1	Homo sapiens	RefSeq	XM_930921.1	ILMN_39834	LOC653066	XM_930921.1	653066
GFRA3	6060458	230.8	172.2	Homo sapiens	RefSeq	NM_001496.3	ILMN_8392	GFRA3	NM_001496.3	2676
ILF3	3360689	2015.1	1503.7	Homo sapiens	RefSeq	NM_004516.2	ILMN_12252	ILF3	NM_004516.2	3609
NIPA2	2510646	300.5	224.3	Homo sapiens	RefSeq	NM_030922.5	ILMN_3795	NIPA2	NM_030922.5	81614
MEIS2	20358	2082	1554.3	Homo sapiens	RefSeq	NM_020149.2	ILMN_17528	MEIS2	NM_172315.1	4212
MYBL2	1850343	208.4	155.6	Homo sapiens	RefSeq	NM_002466.2	ILMN_29093	MYBL2	NM_002466.2	4605
ZC3H18	2320279	526.4	393.3	Homo sapiens	RefSeq	NM_144604.2	ILMN_13925	ZC3H18	NM_144604.2	124245
TIPIN	6940348	516.3	385.8	Homo sapiens	RefSeq	NM_017858.1	ILMN_15662	TIPIN	NM_017858.1	54962
VASN	2900274	660.9	493.9	Homo sapiens	RefSeq	NM_138440.1	ILMN_31069	VASN	NM_138440.2	114990
YDJC	3520475	652	487.3	Homo sapiens	RefSeq	NM_001017964.1	ILMN_9095	YDJC	NM_001017964.1	150223
FADS2	380224	345.5	258.4	Homo sapiens	RefSeq	NM_004265.2	ILMN_18999	FADS2	NM_004265.2	9415
PIB5PA	1110154	525.6	393.1	Homo sapiens	RefSeq	NM_014422.2	ILMN_8156	PIB5PA	NM_014422.2	27124
LOC646358	4220056	175.8	131.5	Homo sapiens	RefSeq	XM_929287.1	ILMN_30990	LOC646358	XM_929287.1	646358
SRCAP	7510687	176.6	132.1	Homo sapiens	RefSeq	NM_006662.1	ILMN_15071	SRCAP	NM_006662.2	10847
ARAF	2100576	1049.6	785.2	Homo sapiens	RefSeq	NM_001654.1	ILMN_18073	ARAF	NM_001654.1	369
DARS2	5910097	882.3	660.1	Homo sapiens	RefSeq	NM_018122.3	ILMN_183877	DARS2	NM_018122.3	55157
RAB11A	780358	3761.7	2814.4	Homo sapiens	RefSeq	NM_004663.3	ILMN_6680	RAB11A	NM_004663.3	8766
AVPI1	990500	689.6	516	Homo sapiens	RefSeq	NM_021732.1	ILMN_9920	AVPI1	NM_021732.1	60370
PFN1	2850402	10306.7	7714.1	Homo sapiens	RefSeq	NM_005022.2	ILMN_2354	PFN1	NM_005022.2	5216
CRISPLD2	4180079	322.1	241.1	Homo sapiens	RefSeq	NM_031476.1	ILMN_7921	CRISPLD2	NM_031476.2	83716
LOC100133099	6060309	194.5	145.6	Homo sapiens	RefSeq	XM_001720682.1	ILMN_346706	LOC100133099	XM_001720682.1	100133099
BRCA1	2810465	443	331.8	Homo sapiens	RefSeq	NM_007301.2	ILMN_1010	BRCA1	NM_007299.2	672
WDR77	1110440	1479.1	1107.9	Homo sapiens	RefSeq	NM_024102.2	ILMN_15772	WDR77	NM_024102.2	79084
C15ORF42	5270402	395.3	296.2	Homo sapiens	RefSeq	NM_152259.2	ILMN_26336	C15ORF42	NM_152259.3	90381
ASS1	110433	6740.1	5050.4	Homo sapiens	RefSeq	NM_000050.3	ILMN_18789	ASS1	NM_000050.4	445
SGOL1	7150128	436	326.8	Homo sapiens	RefSeq	NM_001012413.1	ILMN_14464	SGOL1	NM_001012413.1	151648
MED9	2900477	309.5	232	Homo sapiens	RefSeq	NM_018019.2	ILMN_19228	MED9	NM_018019.2	55090
POLB	6380338	1947.8	1460.4	Homo sapiens	RefSeq	NM_002690.1	ILMN_15404	POLB	NM_002690.1	5423
DCTPP1	4210192	9456.1	7090.8	Homo sapiens	RefSeq	NM_024096.1	ILMN_22486	DCTPP1	NM_024096.1	79077
NCAM1	770731	271.5	203.6	Homo sapiens	RefSeq	NM_001076682.2	ILMN_175840	NCAM1	NM_001076682.2	4684
MCM5	7330253	1732.7	1299.5	Homo sapiens	RefSeq	NM_006739.2	ILMN_20107	MCM5	NM_006739.3	4174
ST3GAL1	1300601	241.2	180.9	Homo sapiens	RefSeq	NM_173344.1	ILMN_2099	ST3GAL1	NM_003033.2	6482
RPRD1B	5910392	464.1	348.1	Homo sapiens	RefSeq	NM_021215.3	ILMN_29248	RPRD1B	NM_021215.3	58490
UBE2C	4260368	9255.6	6942.4	Homo sapiens	RefSeq	NM_181800.1	ILMN_25999	UBE2C	NM_181800.1	11065
NAT10	1170554	1738	1304	Homo sapiens	RefSeq	NM_024662.1	ILMN_13298	NAT10	NM_024662.1	55226
RHBDL3	3370725	311.6	233.8	Homo sapiens	RefSeq	NM_138328.2	ILMN_7496	RHBDL3	NM_138328.2	162494
LOC727980	1240154	429.5	322.3	Homo sapiens	RefSeq	XR_036910.1	ILMN_337013	LOC727980	XR_036910.1	727980
NR1H3	3710450	377.2	283.1	Homo sapiens	RefSeq	NM_005693.1	ILMN_1807	NR1H3	NM_005693.1	10062
TJAP1	6420180	1433.6	1076.3	Homo sapiens	RefSeq	NM_080604.1	ILMN_565	TJAP1	NM_080604.1	93643
MCM3	6290494	3019	2266.6	Homo sapiens	RefSeq	NM_002388.3	ILMN_25553	MCM3	NM_002388.3	4172
BRI3BP	6450474	342.3	257	Homo sapiens	RefSeq	NM_080626.5	ILMN_15799	BRI3BP	NM_080626.5	140707
ROD1	6200128	1379.4	1035.7	Homo sapiens	RefSeq	NM_005156.4	ILMN_28121	ROD1	NM_005156.4	9991
RANGAP1	2900292	3912	2937.4	Homo sapiens	RefSeq	NM_002883.2	ILMN_15153	RANGAP1	NM_002883.2	5905
RASA4P	5270605	256.1	192.3	Homo sapiens	RefSeq	NR_024116.2	ILMN_372161	RASA4P	NR_024116.2	401331
NEIL3	1980039	595.6	447.3	Homo sapiens	RefSeq	NM_018248.1	ILMN_10934	NEIL3	NM_018248.1	55247
FKBP5	2640341	2109.9	1584.8	Homo sapiens	RefSeq	NM_004117.2	ILMN_16562	FKBP5	NM_004117.2	2289
DDX31	1820133	626.9	470.9	Homo sapiens	RefSeq	NM_022779.7	ILMN_3403	DDX31	NM_022779.7	64794
TNK2	1850482	481.5	361.8	Homo sapiens	RefSeq	NM_005781.4	ILMN_5336	TNK2	NM_005781.4	10188
SCMH1	430168	710.9	534.2	Homo sapiens	RefSeq	NM_001031694.1	ILMN_5778	SCMH1	NM_001031694.1	22955
TNS1	6250110	453.2	340.6	Homo sapiens	RefSeq	NM_022648.3	ILMN_27797	TNS1	NM_022648.3	7145
LOC728944	1470523	277.6	208.7	Homo sapiens	RefSeq	NM_015963.4	ILMN_163445	LOC728944	XM_001128859.1	728944
TROAP	4760646	1449.7	1089.9	Homo sapiens	RefSeq	NM_005480.2	ILMN_13141	TROAP	NM_005480.2	10024
HS.561415	1690653	198.3	149.1	Homo sapiens	Unigene	Hs.561415	ILMN_114854	HS.561415	Hs.561415
UBAP2L	7610152	2505.1	1883.6	Homo sapiens	RefSeq	NM_014847.2	ILMN_163836	UBAP2L	NM_014847.2	9898
HS.552896	5870735	273.5	205.7	Homo sapiens	Unigene	Hs.552896	ILMN_111156	HS.552896	Hs.552896
LOC645743	4850110	197.9	148.9	Homo sapiens	RefSeq	XM_928753.1	ILMN_44944	LOC645743	XM_928753.1	645743
GEMIN4	6450300	1664.2	1252.2	Homo sapiens	RefSeq	NM_015721.1	ILMN_15971	GEMIN4	NM_015721.2	50628
HS.438937	6060554	227.5	171.2	Homo sapiens	Unigene	Hs.438937	ILMN_92093	HS.438937	Hs.438937
C16ORF75	4540072	1316.9	991.4	Homo sapiens	RefSeq	NM_152308.1	ILMN_5047	C16ORF75	NM_152308.1	116028
PPP2R5D	5090035	682.4	513.8	Homo sapiens	RefSeq	NM_180976.1	ILMN_2366	PPP2R5D	NM_180976.1	5528
HS.572896	870020	192.3	144.8	Homo sapiens	Unigene	Hs.572896	ILMN_125077	HS.572896	Hs.572896
CENPM	3930324	1064	801.5	Homo sapiens	RefSeq	NM_001002876.1	ILMN_12351	CENPM	NM_001002876.1	79019
PEX13	6280215	158.1	119.1	Homo sapiens	RefSeq	NM_002618.2	ILMN_27585	PEX13	NM_002618.2	5194
CNKSR3	5420731	405	305.1	Homo sapiens	RefSeq	NM_173515.2	ILMN_25628	CNKSR3	NM_173515.2	154043
BOLA2B	4150762	171.9	129.5	Homo sapiens	RefSeq	NM_001039182.1	ILMN_15672	BOLA2B	NM_001039182.1	654483
CDC45L	2320170	3889.1	2929.9	Homo sapiens	RefSeq	NM_003504.3	ILMN_25781	CDC45L	NM_003504.3	8318
SLC20A1	6420731	2861.3	2155.8	Homo sapiens	RefSeq	NM_005415.3	ILMN_7081	SLC20A1	NM_005415.3	6574
ATL1	990192	727.3	548	Homo sapiens	RefSeq	NM_015915.4	ILMN_366330	ATL1	NM_015915.4	51062
LOC100131076	6760048	172.4	129.9	Homo sapiens	RefSeq	XM_001723388.1	ILMN_337346	LOC100131076	XM_001723388.1	100131076
DNAJA4	6480091	247.5	186.5	Homo sapiens	RefSeq	NM_018602.2	ILMN_23222	DNAJA4	NM_018602.2	55466
IFRD2	4200152	686.8	517.6	Homo sapiens	RefSeq	NM_006764.3	ILMN_17691	IFRD2	NM_006764.3	7866
LOC100129958	1050300	320.3	241.4	Homo sapiens	RefSeq	XM_001719102.1	ILMN_340394	LOC100129958	XM_001719102.1	100129958
WDR74	2190537	1287.8	970.6	Homo sapiens	RefSeq	XM_936269.1	ILMN_169915	WDR74	XM_001125771.1	54663
RNASEH2B	620450	459.3	346.2	Homo sapiens	RefSeq	NM_024570.1	ILMN_20578	RNASEH2B	NM_024570.1	79621
SRRM2	7570551	3249.5	2449.8	Homo sapiens	RefSeq	NM_016333.2	ILMN_21088	SRRM2	NM_016333.2	23524
MMP24	2060201	387.5	292.2	Homo sapiens	RefSeq	NM_006690.3	ILMN_16467	MMP24	NM_006690.3	10893
LOC645537	3800156	152.1	114.7	Homo sapiens	RefSeq	XM_290795.5	ILMN_138265	LOC645537	XM_290795.5	645537
CDKN1A	6660382	1086	819	Homo sapiens	RefSeq	NM_078467.1	ILMN_16780	CDKN1A	NM_000389.2	1026
ZNF131	2750278	313.9	236.8	Homo sapiens	RefSeq	NM_003432.1	ILMN_24428	ZNF131	NM_003432.1	7690
RNF41	1090433	373	281.4	Homo sapiens	RefSeq	NM_194359.1	ILMN_22848	RNF41	NM_194359.1	10193
URB2	1580433	1253.6	945.9	Homo sapiens	RefSeq	NM_014777.2	ILMN_364509	URB2	NM_014777.2	9816
LOC643668	270692	1086.6	820	Homo sapiens	RefSeq	XM_928643.1	ILMN_172192	LOC643668	XR_016986.1	643668
PASK	2140382	376	283.8	Homo sapiens	RefSeq	NM_015148.2	ILMN_19873	PASK	NM_015148.2	23178
LYPLA2P1	1710114	285.1	215.2	Homo sapiens	RefSeq	NR_001444.1	ILMN_137313	LYPLA2P1	NR_001444.1	285840
RAMP2	5560474	311	234.8	Homo sapiens	RefSeq	NM_005854.2	ILMN_11655	RAMP2	NM_005854.2	10266
YY1AP1	2350209	2362	1783.8	Homo sapiens	RefSeq	NM_139119.1	ILMN_4428	YY1AP1	NM_139118.1	55249
KIAA1949	7560037	1369.9	1034.6	Homo sapiens	RefSeq	XM_941654.1	ILMN_308966	KIAA1949	NM_133471.1	170954
CD247	3890689	217.1	164	Homo sapiens	RefSeq	NM_198053.1	ILMN_27583	CD247	NM_198053.1	919
THOC3	610243	2142.4	1618.4	Homo sapiens	RefSeq	NM_032361.1	ILMN_17969	THOC3	NM_032361.1	84321
HDAC7	5420050	258	194.9	Homo sapiens	RefSeq	NM_001098416.2	ILMN_309617	HDAC7	NM_001098416.2	51564
HJURP	3180367	1754.9	1325.8	Homo sapiens	RefSeq	NM_018410.2	ILMN_29337	HJURP	NM_018410.3	55355
HS.353831	5570709	176.8	133.6	Homo sapiens	Unigene	Hs.353831	ILMN_87267	HS.353831	Hs.353831
LOC649169	4250070	420.7	318	Homo sapiens	RefSeq	XM_939742.1	ILMN_35764	LOC649169	XM_939742.2	649169
ASPSCR1	1850307	343.3	259.5	Homo sapiens	RefSeq	XM_941362.1	ILMN_168235	ASPSCR1	XM_001132706.1	79058
GATAD2A	1570373	3137.7	2372	Homo sapiens	RefSeq	NM_017660.2	ILMN_1801	GATAD2A	NM_017660.2	54815
AARS	290603	7359.3	5563.6	Homo sapiens	RefSeq	NM_001605.1	ILMN_29917	AARS	NM_001605.2	16
CDCA3	6370474	1074.7	812.7	Homo sapiens	RefSeq	NM_031299.3	ILMN_18763	CDCA3	NM_031299.3	83461
PPP2R5D	3710010	377	285.1	Homo sapiens	RefSeq	NM_180977.1	ILMN_8961	PPP2R5D	NM_180977.1	5528
DONSON	6480669	425.6	321.9	Homo sapiens	RefSeq	NM_017613.2	ILMN_13130	DONSON	NM_017613.2	29980
CCNE1	2070131	339.2	256.6	Homo sapiens	RefSeq	NM_001238.1	ILMN_16108	CCNE1	NM_057182.1	898
SKP2	5420026	632.6	478.8	Homo sapiens	RefSeq	NM_005983.2	ILMN_27439	SKP2	NM_005983.2	6502
2014-09-03	4890021	2558	1936.6	Homo sapiens	RefSeq	NM_019106.4	ILMN_4065	2014-09-03	NM_019106.4	55964
ASPSCR1	3420576	240	181.7	Homo sapiens	RefSeq	NM_024083.2	ILMN_168235	ASPSCR1	XM_001132706.1	79058
C15ORF23	6270452	1460.4	1105.7	Homo sapiens	RefSeq	NM_033286.2	ILMN_28790	C15ORF23	NM_033286.2	90417
MTHFD1L	6290437	1871.7	1417.6	Homo sapiens	RefSeq	NM_015440.3	ILMN_20988	MTHFD1L	NM_015440.3	25902
HDAC9	2000156	223.9	169.6	Homo sapiens	RefSeq	NM_058176.2	ILMN_11183	HDAC9	NM_058176.2	9734
VGF	2850619	6880.8	5213.6	Homo sapiens	RefSeq	NM_003378.2	ILMN_9112	VGF	NM_003378.2	7425
LPPR2	4480221	428.9	325	Homo sapiens	RefSeq	NM_022737.1	ILMN_23233	LPPR2	NM_022737.1	64748
CD38	2760500	167.2	126.7	Homo sapiens	RefSeq	NM_001775.2	ILMN_8672	CD38	NM_001775.2	952
EZH2	4180524	1124.1	851.9	Homo sapiens	RefSeq	NM_152998.1	ILMN_20896	EZH2	NM_152998.1	2146
RHBDF2	380050	233.8	177.2	Homo sapiens	RefSeq	NM_024599.3	ILMN_177760	RHBDF2	NM_024599.3	79651
MAPK1	2490446	267.7	202.9	Homo sapiens	RefSeq	NM_002745.4	ILMN_177079	MAPK1	NM_002745.4	5594
PAICS	4850181	311.1	235.8	Homo sapiens	RefSeq	NM_006452.3	ILMN_6032	PAICS	NM_006452.3	10606
LOC645508	6660138	190.5	144.4	Homo sapiens	RefSeq	XM_928532.1	ILMN_38571	LOC645508	XM_928532.1	645508
BCL7B	2850360	342.6	259.7	Homo sapiens	RefSeq	NM_001707.2	ILMN_13781	BCL7B	NM_001707.2	9275
LOC650003	2600681	201.8	153	Homo sapiens	RefSeq	XM_939092.1	ILMN_45545	LOC650003	XM_939092.1	650003
CCNF	3130541	3172.6	2405.5	Homo sapiens	RefSeq	NM_001761.1	ILMN_27253	CCNF	NM_001761.1	899
CDK2	2350286	319.8	242.5	Homo sapiens	RefSeq	NM_001798.2	ILMN_12332	CDK2	NM_001798.2	1017
CDCA4	7610494	1103.4	836.9	Homo sapiens	RefSeq	NM_017955.2	ILMN_5465	CDCA4	NM_017955.2	55038
CAPN5	6760661	553.5	419.9	Homo sapiens	RefSeq	NM_004055.3	ILMN_30845	CAPN5	NM_004055.4	726
ASAP1	940164	672.6	510.3	Homo sapiens	RefSeq	NM_018482.2	ILMN_184045	ASAP1	NM_018482.2	50807
MCM3	6650053	10657.8	8086.1	Homo sapiens	RefSeq	NM_002388.3	ILMN_167533	MCM3	NM_002388.3	4172
RHBDF2	3420523	303.8	230.5	Homo sapiens	RefSeq	NM_024599.2	ILMN_23030	RHBDF2	NM_001005498.2	79651
MTRR	3120373	307.6	233.4	Homo sapiens	RefSeq	NM_002454.1	ILMN_13753	MTRR	NM_002454.1	4552
CDCA5	1400673	3689.4	2800	Homo sapiens	RefSeq	NM_080668.2	ILMN_3057	CDCA5	NM_080668.2	113130
APEX2	1430047	1081.6	820.9	Homo sapiens	RefSeq	NM_014481.2	ILMN_171824	APEX2	NM_014481.2	27301
UAP1L1	6100609	473.1	359.1	Homo sapiens	RefSeq	NM_207309.1	ILMN_20654	UAP1L1	NM_207309.1	91373
FLJ20674	1710039	176.8	134.2	Homo sapiens	RefSeq	NM_019086.2	ILMN_11978	FLJ20674	NM_019086.3	54621
TJP2	2470093	580.9	441	Homo sapiens	RefSeq	NM_201629.1	ILMN_3071	TJP2	NM_201629.1	9414
USP48	6980082	223.4	169.6	Homo sapiens	RefSeq	NM_001032730.1	ILMN_29650	USP48	NM_001032730.1	84196
MCM4	2630711	1220.5	926.8	Homo sapiens	RefSeq	NM_182746.1	ILMN_16572	MCM4	NM_182746.1	4173
MGAT2	2060079	586.1	445.1	Homo sapiens	RefSeq	NM_001015883.1	ILMN_15954	MGAT2	NM_001015883.1	4247
SLC29A1	5910424	1138.6	864.7	Homo sapiens	RefSeq	NM_004955.1	ILMN_163932	SLC29A1	NM_001078174.1	2030
HS.541235	6550241	192.9	146.5	Homo sapiens	Unigene	Hs.541235	ILMN_105614	HS.541235	Hs.541235
GMPPB	4830458	387.2	294.1	Homo sapiens	RefSeq	NM_021971.1	ILMN_3929	GMPPB	NM_021971.1	29925
EGOT	5810674	184.7	140.3	Homo sapiens	RefSeq	NR_004428.1	ILMN_336532	EGOT	NR_004428.1	100126791
HS.583147	1410634	173.1	131.5	Homo sapiens	Unigene	Hs.583147	ILMN_135328	HS.583147	Hs.583147
NFE2L3	5820035	219.8	167	Homo sapiens	RefSeq	NM_004289.5	ILMN_183192	NFE2L3	NM_004289.5	9603
PACSIN2	3440477	337.9	256.8	Homo sapiens	RefSeq	NM_007229.2	ILMN_18449	PACSIN2	NM_007229.2	11252
C14ORF124	3310639	448.6	341	Homo sapiens	RefSeq	NM_020195.1	ILMN_4144	C14ORF124	NM_020195.1	56948
MGC102966	5910402	431.4	328	Homo sapiens	RefSeq	XM_930405.1	ILMN_175972	MGC102966	XR_015970.1	644945
LOC646769	670441	3967.6	3016.7	Homo sapiens	RefSeq	XM_933918.1	ILMN_32540	LOC646769	XM_933918.1	646769
CLK3	2970685	300.9	228.9	Homo sapiens	RefSeq	NM_003992.1	ILMN_1044	CLK3	NM_003992.2	1198
LOC653778	830639	550.8	419.2	Homo sapiens	RefSeq	XM_929667.1	ILMN_32201	LOC653778	XM_929667.1	653778
ZNF783	630017	275.1	209.4	Homo sapiens	RefSeq	NM_001004302.2	ILMN_12911	ZNF783	NM_001004302.2	155060
AP2S1	6370661	9810.7	7468.4	Homo sapiens	RefSeq	NM_004069.3	ILMN_23048	AP2S1	NM_004069.3	1175
LOC651745	5270685	232.9	177.3	Homo sapiens	RefSeq	XM_944901.1	ILMN_44190	LOC651745	XM_944901.1	651745
TSPAN7	3840767	1536.2	1169.5	Homo sapiens	RefSeq	NM_004615.2	ILMN_20684	TSPAN7	NM_004615.2	7102
TSHZ3	5870424	413.9	315.2	Homo sapiens	RefSeq	NM_020856.1	ILMN_19320	TSHZ3	NM_020856.2	57616
SIGMAR1	4050438	1408.3	1072.9	Homo sapiens	RefSeq	NM_147157.1	ILMN_4320	SIGMAR1	NM_147157.1	10280
OGG1	1440482	199.5	152	Homo sapiens	RefSeq	NM_002542.4	ILMN_15380	OGG1	NM_002542.4	4968
NYNRIN	6590735	379.8	289.4	Homo sapiens	RefSeq	NM_025081.2	ILMN_181017	NYNRIN	NM_025081.2	57523
INF2	2140360	565.5	430.9	Homo sapiens	RefSeq	NM_032714.1	ILMN_6769	INF2	NM_032714.1	64423
AP2S1	3120228	3812.7	2905.3	Homo sapiens	RefSeq	NM_004069.3	ILMN_23048	AP2S1	NM_004069.3	1175
MRPL24	3800445	2349.7	1790.5	Homo sapiens	RefSeq	NM_024540.2	ILMN_29128	MRPL24	NM_024540.2	79590
PUS1	60092	2530.1	1928.2	Homo sapiens	RefSeq	NM_025215.4	ILMN_13055	PUS1	NM_001002019.1	80324
LOC100134189	5360576	1064.8	811.5	Homo sapiens	RefSeq	XM_001722213.1	ILMN_342506	LOC100134189	XM_001722213.1	100134189
CHERP	3130180	595.7	454	Homo sapiens	RefSeq	NM_006387.4	ILMN_162071	CHERP	NM_006387.5	10523
TRIM61	4050259	358.7	273.5	Homo sapiens	RefSeq	NM_001012414.1	ILMN_181183	TRIM61	NM_001012414.1	391712
ATP2B4	6100482	283	215.8	Homo sapiens	RefSeq	NM_001684.3	ILMN_4324	ATP2B4	NM_001001396.1	493
CCDC94	2650471	276.8	211.1	Homo sapiens	RefSeq	NM_018074.4	ILMN_180471	CCDC94	NM_018074.4	55702
LOC643300	4850059	1054.5	804.3	Homo sapiens	RefSeq	XM_931981.1	ILMN_180874	LOC643300	XR_016534.1	643300
DKK1	5570102	550.3	419.8	Homo sapiens	RefSeq	NM_012242.2	ILMN_22862	DKK1	NM_012242.2	22943
HS.122053	7330768	175.6	134	Homo sapiens	Unigene	Hs.122053	ILMN_75819	HS.122053	Hs.122053
C12ORF43	580014	653.1	498.4	Homo sapiens	RefSeq	NM_022895.1	ILMN_19852	C12ORF43	NM_022895.1	64897
LOC653421	5900072	244.1	186.3	Homo sapiens	RefSeq	XM_932007.1	ILMN_44250	LOC653421	XM_932007.1	653421
LOC652481	4050270	2064.3	1575.5	Homo sapiens	RefSeq	XM_941942.1	ILMN_35551	LOC652481	XM_941942.1	652481
SOX18	6100433	1411.1	1077.3	Homo sapiens	RefSeq	NM_018419.2	ILMN_7425	SOX18	NM_018419.2	54345
HS.22381	6940273	200	152.7	Homo sapiens	Unigene	Hs.22381	ILMN_71758	HS.22381	Hs.22381
LOC647881	380427	173.1	132.2	Homo sapiens	RefSeq	XM_939136.1	ILMN_137803	LOC647881	XM_939136.1	647881
EBF3	7160435	1802.3	1376.8	Homo sapiens	RefSeq	NM_001005463.1	ILMN_986	EBF3	NM_001005463.1	253738
NCLN	4290687	1988.8	1519.6	Homo sapiens	RefSeq	NM_020170.3	ILMN_29505	NCLN	NM_020170.3	56926
BCL9L	5960471	211.6	161.7	Homo sapiens	RefSeq	NM_182557.1	ILMN_27555	BCL9L	NM_182557.2	283149
LOC643224	2360576	254.2	194.3	Homo sapiens	RefSeq	XM_928232.1	ILMN_34053	LOC643224	XM_932717.2	643224
MRPL11	2230452	401.1	306.6	Homo sapiens	RefSeq	NM_170739.1	ILMN_4967	MRPL11	NM_170739.1	65003
DDX42	6110035	2110.8	1613.5	Homo sapiens	RefSeq	NM_007372.2	ILMN_1880	DDX42	NM_203499.1	11325
WTAP	1510193	570.4	436.1	Homo sapiens	RefSeq	NM_152858.1	ILMN_8224	WTAP	NM_152858.1	9589
PRAMEF7	6940128	156.3	119.5	Homo sapiens	RefSeq	XM_497655.2	ILMN_21917	PRAMEF7	NM_001012277.1	441871
FKBP4	2100750	1953.5	1493.6	Homo sapiens	RefSeq	NM_002014.2	ILMN_9429	FKBP4	NM_002014.2	2288
MSC	7510377	195.1	149.2	Homo sapiens	RefSeq	NM_005098.2	ILMN_14655	MSC	NM_005098.3	9242
LOC643446	290392	1132	865.8	Homo sapiens	RefSeq	XM_940246.1	ILMN_170528	LOC643446	XM_001131589.1	643446
DDX21	2750719	2866.5	2193.2	Homo sapiens	RefSeq	NM_004728.2	ILMN_15415	DDX21	NM_004728.2	9188
C3ORF54	4200367	324.1	248	Homo sapiens	RefSeq	NM_203370.1	ILMN_28059	C3ORF54	NM_203370.1	389119
C22ORF27	50164	293.9	224.9	Homo sapiens	RefSeq	XR_041215.1	ILMN_352376	C22ORF27	XR_041215.1	150291
POLR2C	7200142	2585.1	1978.3	Homo sapiens	RefSeq	NM_032940.1	ILMN_32354	POLR2C	NM_032940.2	5432
PC	5490196	475.1	363.6	Homo sapiens	RefSeq	NM_022172.2	ILMN_29512	PC	NM_022172.2	5091
HS.389313	6660717	235.8	180.5	Homo sapiens	Unigene	Hs.389313	ILMN_89328	HS.389313	Hs.389313
HS.481464	2760068	534.8	409.4	Homo sapiens	Unigene	Hs.481464	ILMN_95822	HS.481464	Hs.481464
LOC645557	3990647	169.4	129.7	Homo sapiens	RefSeq	XM_932967.1	ILMN_45557	LOC645557	XM_932967.1	645557
POLR2C	6960546	2335.8	1788.6	Homo sapiens	RefSeq	NM_002694.2	ILMN_32354	POLR2C	NM_032940.2	5432
PPP1R2	4250343	753.3	576.9	Homo sapiens	RefSeq	NM_006241.3	ILMN_165150	PPP1R2	NM_006241.3	5504
SNORD99	1850273	207.7	159.1	Homo sapiens	RefSeq	NR_003077.1	ILMN_170755	SNORD99	NR_003077.1	692212
IKBKB	1260438	464.2	355.6	Homo sapiens	RefSeq	NM_001556.1	ILMN_9946	IKBKB	NM_001556.1	3551
DIMT1L	1110114	3524.3	2700	Homo sapiens	RefSeq	NM_014473.2	ILMN_11480	DIMT1L	NM_014473.2	27292
RRS1	4120437	1402.6	1074.7	Homo sapiens	RefSeq	NM_015169.3	ILMN_176178	RRS1	NM_015169.3	23212
SCMH1	510692	189.7	145.4	Homo sapiens	RefSeq	NM_012236.1	ILMN_9695	SCMH1	NM_012236.2	22955
ASAP1	7000072	1576.2	1208.2	Homo sapiens	RefSeq	NM_018482.2	ILMN_184045	ASAP1	NM_018482.2	50807
HCFC1	4850296	3997.1	3063.9	Homo sapiens	RefSeq	NM_005334.1	ILMN_24237	HCFC1	NM_005334.2	3054
DDX31	6370392	223.2	171.1	Homo sapiens	RefSeq	NM_138620.1	ILMN_2241	DDX31	NM_138620.1	64794
HEATR1	3460242	1521.3	1166.4	Homo sapiens	RefSeq	NM_018072.4	ILMN_7614	HEATR1	NM_018072.4	55127
RAI1	520561	858.6	658.3	Homo sapiens	RefSeq	NM_030665.3	ILMN_176671	RAI1	NM_030665.3	10743
C8ORF31	2450142	218.2	167.3	Homo sapiens	RefSeq	NM_173687.1	ILMN_15334	C8ORF31	NM_173687.2	286122
SNHG1	5720278	2205.3	1690.9	Homo sapiens	RefSeq	NR_003098.1	ILMN_169881	SNHG1	NR_003098.1	23642
DPAGT1	2680176	612.7	469.9	Homo sapiens	RefSeq	NM_001382.2	ILMN_10306	DPAGT1	NM_001382.2	1798
HPCAL4	5220524	276.4	212.1	Homo sapiens	RefSeq	NM_016257.2	ILMN_25356	HPCAL4	NM_016257.2	51440
MIR586	6380047	567	435.2	Homo sapiens	RefSeq	NR_030313.1	ILMN_388035	MIR586	NR_030313.1	693171
LOC648210	6900048	17555.6	13479.8	Homo sapiens	RefSeq	XM_933604.1	ILMN_162972	LOC648210	XR_018923.1	648210
CRTAP	5700646	986	757.2	Homo sapiens	RefSeq	NM_006371.3	ILMN_180917	CRTAP	NM_006371.3	10491
CLRN1	6620142	279.7	214.8	Homo sapiens	RefSeq	NM_052995.2	ILMN_1884	CLRN1	NM_052995.2	7401
SLC18A3	870092	319	245	Homo sapiens	RefSeq	NM_003055.2	ILMN_166254	SLC18A3	NM_003055.2	6572
CENPM	6100079	1592.9	1223.4	Homo sapiens	RefSeq	NM_024053.3	ILMN_21947	CENPM	NM_024053.3	79019
CIRH1A	4200162	3898.1	2993.9	Homo sapiens	RefSeq	NM_032830.1	ILMN_2574	CIRH1A	NM_032830.1	84916
CAMK1D	2030280	415.7	319.3	Homo sapiens	RefSeq	NM_153498.2	ILMN_24826	CAMK1D	NM_153498.2	57118
KIAA1602	1990762	446.9	343.3	Homo sapiens	RefSeq	XM_035497.14	ILMN_309224	KIAA1602	NM_020941.1	57701
WFS1	6590224	837.3	643.2	Homo sapiens	RefSeq	NM_006005.2	ILMN_18545	WFS1	NM_006005.2	7466
RFP	2810491	500.4	384.7	Homo sapiens	RefSeq	NM_030950.2	ILMN_4751	RFP	NM_030950.2	5987
RFC3	3890309	1191.4	916.1	Homo sapiens	RefSeq	NM_002915.2	ILMN_11616	RFC3	NM_002915.3	5983
ZWILCH	780114	237.6	182.7	Homo sapiens	RefSeq	NM_017975.2	ILMN_3475	ZWILCH	NM_017975.3	55055
MPDU1	2710019	586.2	450.9	Homo sapiens	RefSeq	NM_004870.2	ILMN_28782	MPDU1	NM_004870.2	9526
RDH8	1660091	175	134.7	Homo sapiens	RefSeq	NM_015725.1	ILMN_11579	RDH8	NM_015725.2	50700
THOC3	2480328	2011.4	1548.3	Homo sapiens	RefSeq	NM_032361.1	ILMN_17969	THOC3	NM_032361.1	84321
SRF	20022	1878	1445.7	Homo sapiens	RefSeq	NM_003131.2	ILMN_22299	SRF	NM_003131.2	6722
MLST8	3710215	1301.5	1002.4	Homo sapiens	RefSeq	NM_022372.2	ILMN_20883	MLST8	NM_022372.3	64223
MYO9B	3360408	321.7	247.8	Homo sapiens	RefSeq	NM_004145.2	ILMN_25414	MYO9B	NM_004145.2	4650
ZWILCH	7000743	1488.4	1146.5	Homo sapiens	RefSeq	NR_003105.1	ILMN_166966	ZWILCH	NR_003105.1	55055
H2AFX	6980497	1523.1	1173.4	Homo sapiens	RefSeq	NM_002105.2	ILMN_23585	H2AFX	NM_002105.2	3014
CEP152	4390176	241.8	186.3	Homo sapiens	RefSeq	NM_014985.1	ILMN_570	CEP152	NM_014985.1	22995
POLE2	1170326	1203	927	Homo sapiens	RefSeq	NM_002692.2	ILMN_19705	POLE2	NM_002692.2	5427
ARRB1	5670673	507.2	390.9	Homo sapiens	RefSeq	NM_004041.3	ILMN_7318	ARRB1	NM_004041.3	408
RGMA	6020682	615.5	474.4	Homo sapiens	RefSeq	NM_020211.1	ILMN_26077	RGMA	NM_020211.1	56963
TRMT61A	4150484	506.1	390.1	Homo sapiens	RefSeq	NM_152307.1	ILMN_11479	TRMT61A	NM_152307.2	115708
RAD9A	2370102	356.9	275.1	Homo sapiens	RefSeq	NM_004584.2	ILMN_9210	RAD9A	NM_004584.2	5883
CLDN14	940500	613.2	472.7	Homo sapiens	RefSeq	NM_012130.2	ILMN_19370	CLDN14	NM_012130.2	23562
SIRT2	4860411	320.2	246.9	Homo sapiens	RefSeq	NM_030593.1	ILMN_21853	SIRT2	NM_012237.2	22933
EDARADD	3710273	197.1	152	Homo sapiens	RefSeq	NM_145861.1	ILMN_27264	EDARADD	NM_145861.2	128178
URM1	60390	4613.2	3558.6	Homo sapiens	RefSeq	NM_030914.1	ILMN_16728	URM1	NM_030914.1	81605
ZNF362	7040270	797.6	615.3	Homo sapiens	RefSeq	NM_152493.2	ILMN_7745	ZNF362	NM_152493.2	149076
LMO1	6980543	253.8	195.8	Homo sapiens	RefSeq	NM_002315.1	ILMN_29972	LMO1	NM_002315.1	4004
NTM	2340438	145.3	112.1	Homo sapiens	RefSeq	NM_001048209.1	ILMN_169728	NTM	NM_001048209.1	50863
VPS37C	6510528	1003.7	774.4	Homo sapiens	RefSeq	NM_017966.4	ILMN_919	VPS37C	NM_017966.4	55048
PCDH18	5960762	458.9	354.2	Homo sapiens	RefSeq	NM_019035.2	ILMN_179371	PCDH18	NM_019035.2	54510
TPST2	5690347	769.3	593.8	Homo sapiens	RefSeq	NM_001008566.1	ILMN_13248	TPST2	NM_001008566.1	8459
RARA	7050600	1890.2	1459	Homo sapiens	RefSeq	NM_001024809.2	ILMN_12571	RARA	NM_000964.2	5914
SRP54	1570279	307	237	Homo sapiens	RefSeq	XM_940545.1	ILMN_163652	SRP54	XM_001131752.1	6729
LOC652808	3140692	169	130.5	Homo sapiens	RefSeq	XM_927973.1	ILMN_39809	LOC652808	XM_942479.1	652808
TFRC	2940435	3372.6	2604.5	Homo sapiens	RefSeq	NM_003234.1	ILMN_12909	TFRC	NM_003234.1	7037
PPIL1	4200612	1867.5	1442.3	Homo sapiens	RefSeq	NM_016059.3	ILMN_30246	PPIL1	NM_016059.3	51645
CDC42BPB	4200703	436.9	337.5	Homo sapiens	RefSeq	NM_006035.2	ILMN_167010	CDC42BPB	NM_006035.3	9578
CENPA	4760577	1175.9	908.4	Homo sapiens	RefSeq	NM_001042426.1	ILMN_180589	CENPA	NM_001042426.1	1058
PLEKHB2	1470341	293	226.4	Homo sapiens	RefSeq	NM_017958.1	ILMN_29704	PLEKHB2	NM_017958.1	55041
SLC7A14	6100717	1213.4	937.6	Homo sapiens	RefSeq	NM_020949.1	ILMN_24388	SLC7A14	NM_020949.1	57709
MAP6	1260296	399.1	308.4	Homo sapiens	RefSeq	NM_207577.1	ILMN_5510	MAP6	NM_207577.1	4135
PSMC3IP	3990148	539.7	417.1	Homo sapiens	RefSeq	NM_016556.1	ILMN_755	PSMC3IP	NM_016556.1	29893
LOC642449	6290504	179.2	138.5	Homo sapiens	RefSeq	XM_925962.1	ILMN_38722	LOC642449	XM_925962.1	642449
HLA-DPB2	6400594	162.5	125.6	Homo sapiens	RefSeq	NR_001435.1	ILMN_5809	HLA-DPB2	NR_001435.1	3116
LASP1	620300	2132.9	1648.6	Homo sapiens	RefSeq	NM_006148.1	ILMN_27039	LASP1	NM_006148.1	3927
HS.574595	4780367	162.1	125.3	Homo sapiens	Unigene	Hs.574595	ILMN_126776	HS.574595	Hs.574595
LRRTM1	4200129	482.3	372.9	Homo sapiens	RefSeq	NM_178839.4	ILMN_162600	LRRTM1	NM_178839.4	347730
HS.461819	7210671	247	191	Homo sapiens	Unigene	Hs.461819	ILMN_94374	HS.461819	Hs.461819
PRNT	4070543	161.5	124.9	Homo sapiens	RefSeq	NM_177549.2	ILMN_28377	PRNT	NM_177549.2	149830
MRE11A	2350195	272.4	210.7	Homo sapiens	RefSeq	NM_005590.3	ILMN_6718	MRE11A	NM_005590.3	4361
SLC7A6	1430347	912.8	706.1	Homo sapiens	RefSeq	NM_003983.3	ILMN_168130	SLC7A6	NM_001076785.1	9057
PPEF1	5390474	425.8	329.4	Homo sapiens	RefSeq	NM_006240.2	ILMN_24147	PPEF1	NM_152224.1	5475
MFI2	1240435	218.3	168.9	Homo sapiens	RefSeq	NM_033316.2	ILMN_1398	MFI2	NM_033316.2	4241
XYLB	2060044	170.2	131.7	Homo sapiens	RefSeq	NM_005108.2	ILMN_162944	XYLB	NM_005108.2	9942
FOXN4	6840291	368.8	285.4	Homo sapiens	RefSeq	NM_213596.1	ILMN_25618	FOXN4	NM_213596.1	121643
PCNA	6900079	4246.8	3286.5	Homo sapiens	RefSeq	NM_182649.1	ILMN_6858	PCNA	NM_182649.1	5111
CDH6	3800241	191.1	147.9	Homo sapiens	RefSeq	NM_004932.2	ILMN_164123	CDH6	NM_004932.2	1004
KIF20A	1050195	4423.2	3423.6	Homo sapiens	RefSeq	NM_005733.1	ILMN_14100	KIF20A	NM_005733.1	10112
ATP13A1	2060193	647.3	501.3	Homo sapiens	RefSeq	NM_020410.1	ILMN_12379	ATP13A1	NM_020410.1	57130
AP1B1	2470327	1434.5	1111	Homo sapiens	RefSeq	NM_001127.2	ILMN_27296	AP1B1	NM_145730.1	162
ZNF618	7550523	1203.4	932.1	Homo sapiens	RefSeq	XM_928246.1	ILMN_3581	ZNF618	NM_133374.2	114991
HS.548045	6980735	289.8	224.5	Homo sapiens	Unigene	Hs.548045	ILMN_109746	HS.548045	Hs.548045
ABL1	4180088	1525	1181.5	Homo sapiens	RefSeq	NM_007313.2	ILMN_4033	ABL1	NM_005157.3	25
FAM21A	1010050	196.7	152.4	Homo sapiens	RefSeq	NM_001005751.1	ILMN_169691	FAM21A	NM_001005751.1	387680
ARRDC2	3870504	335.7	260.1	Homo sapiens	RefSeq	NM_015683.1	ILMN_7560	ARRDC2	NM_015683.1	27106
LOC100130561	2120377	7371.6	5712.7	Homo sapiens	RefSeq	XM_001723189.1	ILMN_346134	LOC100130561	XM_001723189.1	100130561
ZDHHC8	4590154	3838.3	2974.7	Homo sapiens	RefSeq	NM_013373.2	ILMN_29624	ZDHHC8	NM_013373.2	29801
C17ORF53	4570224	800.5	620.7	Homo sapiens	RefSeq	NM_024032.2	ILMN_17950	C17ORF53	NM_024032.2	78995
NKX3-1	1110632	447	346.6	Homo sapiens	RefSeq	NM_006167.2	ILMN_434	NKX3-1	NM_006167.2	4824
CERK	2230367	3958.7	3069.8	Homo sapiens	RefSeq	NM_182661.1	ILMN_24122	CERK	NM_022766.4	64781
LOC652726	2340446	202.4	157	Homo sapiens	RefSeq	XM_942351.1	ILMN_36572	LOC652726	XM_942351.2	652726
HS.547935	5050594	140.5	109	Homo sapiens	Unigene	Hs.547935	ILMN_109697	HS.547935	Hs.547935
SLC44A1	4290605	2062.1	1599.9	Homo sapiens	RefSeq	NM_080546.2	ILMN_23525	SLC44A1	NM_080546.3	23446
LOC100128949	6220204	162.1	125.8	Homo sapiens	RefSeq	XM_001721132.1	ILMN_351989	LOC100128949	XM_001721132.1	100128949
SNHG4	6520592	285	221.2	Homo sapiens	RefSeq	NM_199189.1	ILMN_162005	SNHG4	NR_003141.1	724102
DUT	6330494	2030.8	1576.2	Homo sapiens	RefSeq	NM_001025249.1	ILMN_7273	DUT	NM_001025249.1	1854
C9ORF37	4200204	586	454.9	Homo sapiens	RefSeq	NM_032937.3	ILMN_12183	C9ORF37	NM_032937.3	85026
FBXO17	2140047	281.5	218.6	Homo sapiens	RefSeq	NM_024907.5	ILMN_1319	FBXO17	NM_024907.5	115290
DONSON	990725	913.9	710	Homo sapiens	RefSeq	NM_145794.1	ILMN_13130	DONSON	NM_017613.2	29980
ZNF280D	770605	298.7	232.1	Homo sapiens	RefSeq	NM_001002844.1	ILMN_13581	ZNF280D	NM_001002844.1	54816
NXT1	4780398	2659.7	2067	Homo sapiens	RefSeq	NM_013248.2	ILMN_26865	NXT1	NM_013248.2	29107
LOC644670	1770164	192.1	149.3	Homo sapiens	RefSeq	XM_497182.2	ILMN_38310	LOC644670	XM_497182.3	644670
ZFPL1	4670121	261.8	203.5	Homo sapiens	RefSeq	NM_006782.3	ILMN_21471	ZFPL1	NM_006782.3	7542
TMEM189-UBE2V1	2320041	536.3	416.9	Homo sapiens	RefSeq	NM_199203.1	ILMN_20084	TMEM189-UBE2V1	NM_199203.1	387522
SLC7A6	6380364	575.6	447.5	Homo sapiens	RefSeq	NM_001076785.1	ILMN_168130	SLC7A6	NM_001076785.1	9057
LOC642570	1850279	1118.4	869.6	Homo sapiens	RefSeq	XM_926057.1	ILMN_39066	LOC642570	XM_926057.1	642570
RBL1	2900132	294.1	228.7	Homo sapiens	RefSeq	NM_002895.2	ILMN_522	RBL1	NM_002895.2	5933
LOC341230	2690538	949.4	738.3	Homo sapiens	RefSeq	XR_018617.1	ILMN_163066	LOC341230	XR_018617.1	341230
DCAF7	2000577	4062.5	3159.5	Homo sapiens	RefSeq	NM_005828.2	ILMN_171190	DCAF7	NM_005828.3	10238
STOM	6290519	525.1	408.4	Homo sapiens	RefSeq	NM_004099.4	ILMN_183628	STOM	NM_004099.4	2040
GPATCH4	1820544	2444.1	1901.2	Homo sapiens	RefSeq	NM_182679.1	ILMN_839	GPATCH4	NM_182679.1	54865
C14ORF65	1430092	195.9	152.4	Homo sapiens	RefSeq	XR_040690.1	ILMN_348621	C14ORF65	XR_040690.1	317762
FLJ10357	7320274	187.9	146.2	Homo sapiens	RefSeq	NM_018071.3	ILMN_13377	FLJ10357	NM_018071.3	55701
LOC100130562	3610373	2264.2	1761.9	Homo sapiens	RefSeq	XM_001723702.1	ILMN_349077	LOC100130562	XM_001723702.1	100130562
RRP1B	6480609	919.3	715.4	Homo sapiens	RefSeq	NM_015056.1	ILMN_178800	RRP1B	NM_015056.2	23076
SNORD52	6840326	320.7	249.6	Homo sapiens	RefSeq	NR_002742.1	ILMN_6819	SNORD52	NR_002742.1	26797
DDX10	3930553	2274.9	1770.7	Homo sapiens	RefSeq	NM_004398.2	ILMN_20779	DDX10	NM_004398.2	1662
LOC399804	160091	13146.3	10232.9	Homo sapiens	RefSeq	XR_037881.1	ILMN_341997	LOC399804	XR_037881.1	399804
C5ORF25	5960639	595.4	463.6	Homo sapiens	RefSeq	NM_198567.1	ILMN_16903	C5ORF25	NM_198567.2	375484
ADAMTS1	6900086	512.3	398.9	Homo sapiens	RefSeq	NM_006988.3	ILMN_11081	ADAMTS1	NM_006988.3	9510
ZNF793	3400014	151.8	118.2	Homo sapiens	RefSeq	NM_001013659.2	ILMN_16768	ZNF793	NM_001013659.2	390927
LOC651143	1710349	426.1	331.8	Homo sapiens	RefSeq	XM_942536.1	ILMN_31705	LOC651143	XM_942536.1	651143
VPS13B	5570280	178.1	138.7	Homo sapiens	RefSeq	NM_152564.3	ILMN_6024	VPS13B	NM_152564.3	157680
CASZ1	2450047	348.1	271.1	Homo sapiens	RefSeq	NM_017766.2	ILMN_27214	CASZ1	NM_017766.3	54897
ZNF2	620356	160.5	125	Homo sapiens	RefSeq	NM_021088.2	ILMN_30208	ZNF2	NM_021088.2	7549
ACER2	1010307	654.4	509.7	Homo sapiens	RefSeq	NM_001010887.2	ILMN_14768	ACER2	NM_001010887.2	340485
LRRC14	2810687	658.9	513.3	Homo sapiens	RefSeq	NM_014665.1	ILMN_166093	LRRC14	NM_014665.1	9684
ENSA	2000440	2350.8	1831.5	Homo sapiens	RefSeq	NM_207168.1	ILMN_11669	ENSA	NM_207168.1	2029
SUV39H1	20195	1415.9	1103.4	Homo sapiens	RefSeq	NM_003173.1	ILMN_6133	SUV39H1	NM_003173.2	6839
FASTKD3	3990465	812.1	632.9	Homo sapiens	RefSeq	NM_024091.2	ILMN_9147	FASTKD3	NM_024091.2	79072
NOP16	4780561	2388.7	1862	Homo sapiens	RefSeq	NM_016391.4	ILMN_15694	NOP16	NM_016391.4	51491
KIFC1	7330674	2405.5	1875.3	Homo sapiens	RefSeq	NM_002263.2	ILMN_8595	KIFC1	NM_002263.2	3833
ZNF470	4920520	215.1	167.7	Homo sapiens	RefSeq	NM_001001668.2	ILMN_8986	ZNF470	NM_001001668.3	388566
BAG3	1340075	1050.6	819.1	Homo sapiens	RefSeq	NM_004281.3	ILMN_177775	BAG3	NM_004281.3	9531
ALOX15B	5810154	2600.6	2028.1	Homo sapiens	RefSeq	NM_001039131.1	ILMN_6877	ALOX15B	NM_001039131.1	247
RELA	5490750	251.7	196.3	Homo sapiens	RefSeq	NM_021975.2	ILMN_10254	RELA	NM_021975.2	5970
HIRIP3	1770717	1419.2	1106.9	Homo sapiens	RefSeq	NM_003609.2	ILMN_5112	HIRIP3	NM_003609.2	8479
LOC100130700	3850040	164.1	128	Homo sapiens	RefSeq	XM_001721089.1	ILMN_334216	LOC100130700	XM_001721089.1	100130700
CDCA1	6980202	405.1	316	Homo sapiens	RefSeq	NM_145697.1	ILMN_17725	CDCA1	NM_145697.1	83540
LOC441481	3840474	471.3	367.7	Homo sapiens	RefSeq	XR_038228.1	ILMN_347751	LOC441481	XR_038228.1	441481
ACCN2	1690050	958.8	748.2	Homo sapiens	RefSeq	NM_020039.2	ILMN_27416	ACCN2	NM_001095.2	41
LOC100133840	5870437	262.3	204.7	Homo sapiens	RefSeq	XM_001714384.1	ILMN_350105	LOC100133840	XM_001714384.1	100133840
MEG8	5130709	256.9	200.5	Homo sapiens	RefSeq	NR_024149.1	ILMN_364039	MEG8	NR_024149.1	79104
PMS2CL	4010280	216.9	169.3	Homo sapiens	RefSeq	XR_001272.1	ILMN_14459	PMS2CL	NR_002217.1	441194
FBXO5	4010097	1886.4	1472.5	Homo sapiens	RefSeq	NM_012177.2	ILMN_9763	FBXO5	NM_012177.2	26271
PHF17	7150189	638.6	498.6	Homo sapiens	RefSeq	NM_024900.2	ILMN_1535	PHF17	NM_024900.3	79960
LZTS1	3520735	883	689.6	Homo sapiens	RefSeq	NM_021020.1	ILMN_3351	LZTS1	NM_021020.1	11178
GNL3L	7610408	329.3	257.2	Homo sapiens	RefSeq	NM_019067.4	ILMN_181682	GNL3L	NM_019067.4	54552
PPP2R5C	780068	1628.3	1271.8	Homo sapiens	RefSeq	NM_178588.1	ILMN_14010	PPP2R5C	NM_178588.1	5527
LOC100133771	5310382	205.1	160.2	Homo sapiens	RefSeq	XM_001723119.1	ILMN_345383	LOC100133771	XM_001723119.1	100133771
RBM28	380682	721.9	564	Homo sapiens	RefSeq	NM_018077.1	ILMN_1561	RBM28	NM_018077.1	55131
DHCR7	5360678	812.9	635.1	Homo sapiens	RefSeq	NM_001360.2	ILMN_2138	DHCR7	NM_001360.2	1717
TMEM97	3420541	6091.8	4760.2	Homo sapiens	RefSeq	NM_014573.1	ILMN_27777	TMEM97	NM_014573.2	27346
RQCD1	7050138	992.4	775.5	Homo sapiens	RefSeq	NM_005444.1	ILMN_29301	RQCD1	NM_005444.1	9125
GEM	1440408	312.6	244.3	Homo sapiens	RefSeq	NM_005261.2	ILMN_16170	GEM	NM_181702.1	2669
PDXK	5890131	1137	888.7	Homo sapiens	RefSeq	NM_003681.3	ILMN_24569	PDXK	NM_003681.4	8566
LYAR	5310369	1556.4	1216.8	Homo sapiens	RefSeq	NM_017816.1	ILMN_23200	LYAR	NM_017816.1	55646
RAE1	4780541	381	297.9	Homo sapiens	RefSeq	NM_003610.3	ILMN_24358	RAE1	NM_003610.3	8480
SPRN	2340458	236.2	184.7	Homo sapiens	RefSeq	NM_001012508.2	ILMN_167134	SPRN	NM_001012508.2	503542
SAE1	7160753	11753.3	9192.1	Homo sapiens	RefSeq	NM_005500.1	ILMN_1993	SAE1	NM_005500.1	10055
SLBP	3290291	1575.5	1232.2	Homo sapiens	RefSeq	NM_006527.2	ILMN_3687	SLBP	NM_006527.2	7884
ASF1B	2630673	1346.6	1053.2	Homo sapiens	RefSeq	NM_018154.2	ILMN_26148	ASF1B	NM_018154.2	55723
RBMY2FP	6370037	246.1	192.5	Homo sapiens	RefSeq	NR_002193.1	ILMN_15270	RBMY2FP	NR_002193.1	159162
CNOT8	4640484	1123.7	879.3	Homo sapiens	RefSeq	NM_004779.4	ILMN_172926	CNOT8	NM_004779.4	9337
IMP3	2120544	5778	4521.4	Homo sapiens	RefSeq	NM_018285.2	ILMN_17898	IMP3	NM_018285.2	55272
SV2A	7550167	465.5	364.3	Homo sapiens	RefSeq	NM_014849.2	ILMN_14178	SV2A	NM_014849.2	9900
SEPN1	780162	315.8	247.2	Homo sapiens	RefSeq	NM_020451.2	ILMN_179740	SEPN1	NM_020451.2	57190
EFNB2	5090289	1948.4	1525.5	Homo sapiens	RefSeq	NM_004093.2	ILMN_3827	EFNB2	NM_004093.2	1948
NCK2	4230021	569	445.5	Homo sapiens	RefSeq	NM_003581.2	ILMN_9427	NCK2	NM_001004720.1	8440
NCAPH2	2000661	784.3	614.1	Homo sapiens	RefSeq	NM_152299.1	ILMN_12341	NCAPH2	NM_152299.2	29781
ATG12	1410348	1077	843.3	Homo sapiens	RefSeq	NM_004707.2	ILMN_164969	ATG12	NM_004707.2	9140
C1ORF135	150129	411.3	322.1	Homo sapiens	RefSeq	NM_024037.1	ILMN_25232	C1ORF135	NM_024037.1	79000
CAST	2940026	175.7	137.6	Homo sapiens	RefSeq	NM_173061.1	ILMN_11371	CAST	NM_173061.2	831
DDX12	1850451	150.8	118.1	Homo sapiens	RefSeq	XM_931907.1	ILMN_34429	DDX12	XM_931907.1	440081
COPZ2	5820292	186.8	146.3	Homo sapiens	RefSeq	NM_016429.1	ILMN_8514	COPZ2	NM_016429.2	51226
ISG20L2	2690224	1213.1	950.2	Homo sapiens	RefSeq	NM_030980.1	ILMN_7800	ISG20L2	NM_030980.1	81875
PCBP4	2640133	167.5	131.2	Homo sapiens	RefSeq	XM_933779.1	ILMN_10036	PCBP4	NM_020418.2	57060
ZNF629	5870687	1158.8	907.8	Homo sapiens	RefSeq	XM_034819.6	ILMN_33936	ZNF629	XM_034819.6	23361
LOC650509	730056	673.2	527.5	Homo sapiens	RefSeq	XM_944230.1	ILMN_30734	LOC650509	XM_944230.1	650509
GRPEL1	1510468	1147.1	899	Homo sapiens	RefSeq	NM_025196.2	ILMN_7749	GRPEL1	NM_025196.2	80273
DUSP4	2650041	303.4	237.8	Homo sapiens	RefSeq	NM_001394.5	ILMN_17730	DUSP4	NM_001394.5	1846
DTWD2	6400327	173	135.6	Homo sapiens	RefSeq	NM_173666.1	ILMN_25915	DTWD2	NM_173666.1	285605
CALU	940431	1504.6	1179.4	Homo sapiens	RefSeq	NM_001219.2	ILMN_24697	CALU	NM_001219.2	813
WASPIP	5700670	195.8	153.5	Homo sapiens	RefSeq	NM_003387.3	ILMN_3660	WASPIP	NM_003387.3	7456
IPO4	4830500	1232.2	966.1	Homo sapiens	RefSeq	NM_024658.3	ILMN_26191	IPO4	NM_024658.3	79711
KCNH4	4860025	280.2	219.7	Homo sapiens	RefSeq	NM_012285.1	ILMN_12038	KCNH4	NM_012285.1	23415
HSPE1	110110	2804.4	2198.9	Homo sapiens	RefSeq	NM_002157.1	ILMN_2612	HSPE1	NM_002157.1	3336
RHBDF2	650750	256.7	201.3	Homo sapiens	RefSeq	NM_001005498.1	ILMN_23030	RHBDF2	NM_001005498.2	79651
MARK2	4040136	298.9	234.4	Homo sapiens	RefSeq	NM_004954.3	ILMN_34780	MARK2	NM_004954.3	2011
DLEU1	5490053	946.1	742	Homo sapiens	RefSeq	NR_002605.1	ILMN_6972	DLEU1	NR_002605.1	10301
UQCC	620075	747.3	586.2	Homo sapiens	RefSeq	NM_199487.1	ILMN_16175	UQCC	NM_199487.1	55245
THRA	3830138	254.9	200	Homo sapiens	RefSeq	NM_199334.2	ILMN_17821	THRA	NM_003250.4	7067
TCF19	3890181	300	235.4	Homo sapiens	RefSeq	NM_007109.1	ILMN_19561	TCF19	NM_007109.1	6941
ATP1B3	2490678	167.3	131.3	Homo sapiens	RefSeq	XM_945514.1	ILMN_163206	ATP1B3	XM_001133533.1	483
GABPB1	3830326	290	227.6	Homo sapiens	RefSeq	NM_181427.3	ILMN_366579	GABPB1	NM_181427.3	2553
TUBB	6580474	15510.6	12173.4	Homo sapiens	RefSeq	NM_178014.2	ILMN_23399	TUBB	NM_178014.2	203068
LOC100131767	6020131	205	160.9	Homo sapiens	RefSeq	XR_038651.1	ILMN_339698	LOC100131767	XR_038651.1	100131767
CTTNBP2	2970554	146.9	115.3	Homo sapiens	RefSeq	NM_033427.1	ILMN_178734	CTTNBP2	NM_033427.2	83992
TUBG1	5390189	1142.2	896.5	Homo sapiens	RefSeq	XM_938498.1	ILMN_176354	TUBG1	NM_001070.3	7283
C4ORF46	4480121	501	393.4	Homo sapiens	RefSeq	NM_001008393.2	ILMN_366791	C4ORF46	NM_001008393.2	201725
C11ORF24	6110348	291.6	229	Homo sapiens	RefSeq	NM_022338.2	ILMN_27595	C11ORF24	NM_022338.2	53838
LOC649009	3930706	170.5	133.9	Homo sapiens	RefSeq	XM_945384.1	ILMN_41586	LOC649009	XM_945384.1	649009
TSC1	5720605	237.6	186.6	Homo sapiens	RefSeq	NM_001008567.1	ILMN_182048	TSC1	NM_000368.3	7248
LOC728312	7330372	379.4	298	Homo sapiens	RefSeq	XR_042486.1	ILMN_347380	LOC728312	XR_042486.1	728312
GNL3L	5900746	864.7	679.3	Homo sapiens	RefSeq	NM_019067.3	ILMN_181682	GNL3L	NM_019067.4	54552
ACTB	5270730	12346.7	9702	Homo sapiens	RefSeq	NM_001101.2	ILMN_2565	ACTB	NM_001101.2	60
LOC654135	1070075	217.1	170.6	Homo sapiens	RefSeq	XM_945932.1	ILMN_31315	LOC654135	XM_945932.1	654135
LOC728216	6860180	244.2	191.9	Homo sapiens	RefSeq	NM_017414.2	ILMN_162381	LOC728216	XM_001128283.1	728216
C7ORF28B	3310136	947.4	744.5	Homo sapiens	RefSeq	NM_198097.1	ILMN_8655	C7ORF28B	NM_198097.2	221960
FKBP11	5860204	860	675.9	Homo sapiens	RefSeq	NM_016594.1	ILMN_14765	FKBP11	NM_016594.1	51303
LOC92755	2140400	4347.3	3416.7	Homo sapiens	RefSeq	XR_016140.2	ILMN_176550	LOC92755	XR_016140.2	92755
KIF2C	1470647	1000.8	786.6	Homo sapiens	RefSeq	NM_006845.2	ILMN_25969	KIF2C	NM_006845.2	11004
NAP1L4	70181	3466	2724.3	Homo sapiens	RefSeq	NM_005969.3	ILMN_21171	NAP1L4	NM_005969.3	4676
ARHGAP23	4210630	780.4	613.4	Homo sapiens	RefSeq	XM_930977.1	ILMN_162296	ARHGAP23	XM_290799.7	57636
LOC644330	6180402	493.6	388	Homo sapiens	RefSeq	XM_946163.1	ILMN_164787	LOC644330	XR_017492.1	644330
C1ORF112	940240	1021	802.7	Homo sapiens	RefSeq	NM_018186.2	ILMN_5134	C1ORF112	NM_018186.2	55732
HS.565170	2760767	180.6	142	Homo sapiens	Unigene	Hs.565170	ILMN_117696	HS.565170	Hs.565170
NKIRAS2	6980164	1232.9	969.4	Homo sapiens	RefSeq	NM_017595.4	ILMN_1324	NKIRAS2	NM_017595.4	28511
SF3A3	1230747	2758.4	2169	Homo sapiens	RefSeq	NM_006802.2	ILMN_27798	SF3A3	NM_006802.2	10946
AXUD1	7560041	492.9	387.6	Homo sapiens	RefSeq	NM_033027.2	ILMN_181018	AXUD1	NM_033027.2	64651
CTRL	6350131	220.5	173.4	Homo sapiens	RefSeq	NM_001907.1	ILMN_21415	CTRL	NM_001907.1	1506
FLJ36070	4640328	236	185.6	Homo sapiens	RefSeq	NM_182574.1	ILMN_162307	FLJ36070	NM_182574.1	284358
LOC100132299	780022	1444.6	1136.1	Homo sapiens	RefSeq	XM_001717905.1	ILMN_352673	LOC100132299	XM_001717905.1	100132299
USP39	6020487	1604.3	1261.7	Homo sapiens	RefSeq	NM_006590.2	ILMN_24300	USP39	NM_006590.2	10713
NAT15	4590451	664.6	522.7	Homo sapiens	RefSeq	NM_024845.1	ILMN_307125	NAT15	NM_001083601.1	79903
NHP2	4570136	3961.7	3115.9	Homo sapiens	RefSeq	NM_001034833.1	ILMN_14806	NHP2	NM_001034833.1	55651
LOC100133836	4590397	1382.4	1087.3	Homo sapiens	RefSeq	XM_001713608.1	ILMN_348819	LOC100133836	XM_001713608.1	100133836
HS3ST2	5870435	391.7	308.1	Homo sapiens	RefSeq	NM_006043.1	ILMN_29632	HS3ST2	NM_006043.1	9956
CXXC5	1010048	3487.5	2743.2	Homo sapiens	RefSeq	NM_016463.5	ILMN_166144	CXXC5	NM_016463.5	51523
CDK4	7380110	8588.3	6756.5	Homo sapiens	RefSeq	NM_000075.2	ILMN_2567	CDK4	NM_000075.2	1019
DHX37	5670438	233.2	183.5	Homo sapiens	RefSeq	NM_032656.2	ILMN_27361	DHX37	NM_032656.2	57647
MRPL37	6370196	5372.2	4227.9	Homo sapiens	RefSeq	NM_016491.2	ILMN_11351	MRPL37	NM_016491.2	51253
MAST2	5290008	292.5	230.2	Homo sapiens	RefSeq	NM_015112.1	ILMN_13624	MAST2	NM_015112.2	23139
PSMD5	3060750	504.4	397	Homo sapiens	RefSeq	NM_005047.2	ILMN_166178	PSMD5	NM_005047.2	5711
CHCHD4	3850292	1692.2	1331.9	Homo sapiens	RefSeq	NM_144636.1	ILMN_27470	CHCHD4	NM_144636.2	131474
PASK	4150100	486.2	382.7	Homo sapiens	RefSeq	NM_015148.2	ILMN_19873	PASK	NM_015148.2	23178
C16ORF11	1030170	266.4	209.7	Homo sapiens	RefSeq	NM_145270.1	ILMN_8431	C16ORF11	NM_145270.1	146325
SH2D5	3450458	182.3	143.5	Homo sapiens	RefSeq	XM_939275.1	ILMN_41053	SH2D5	XM_375698.3	400745
LOC652783	6330687	160.3	126.2	Homo sapiens	RefSeq	XM_942435.1	ILMN_46023	LOC652783	XM_942435.1	652783
ARIH2	1010682	1299.9	1023.5	Homo sapiens	RefSeq	NM_006321.1	ILMN_19078	ARIH2	NM_006321.2	10425
DPF1	6020554	576.7	454.1	Homo sapiens	RefSeq	NM_004647.1	ILMN_13188	DPF1	NM_004647.1	8193
GLRX2	1240414	621.9	489.7	Homo sapiens	RefSeq	NM_197962.1	ILMN_22730	GLRX2	NM_197962.1	51022
HS.528168	5870400	163.3	128.6	Homo sapiens	Unigene	Hs.528168	ILMN_101012	HS.528168	Hs.528168
SRGAP2	4860220	320.6	252.5	Homo sapiens	RefSeq	NM_015326.2	ILMN_7259	SRGAP2	NM_015326.2	23380
LOC441050	1090181	729.3	574.4	Homo sapiens	RefSeq	XM_496721.2	ILMN_38438	LOC441050	XM_496721.2	441050
RHBDD1	1780736	441.8	348	Homo sapiens	RefSeq	NM_032276.2	ILMN_13013	RHBDD1	NM_032276.2	84236
HS.575583	2470450	521.3	410.7	Homo sapiens	Unigene	Hs.575583	ILMN_127764	HS.575583	Hs.575583
ETV4	70209	392.7	309.4	Homo sapiens	RefSeq	NM_001986.1	ILMN_25435	ETV4	NM_001986.1	2118
DDX19A	3520689	1187.3	935.6	Homo sapiens	RefSeq	NM_018332.3	ILMN_10415	DDX19A	NM_018332.3	55308
ZFPM2	3170280	464.3	365.9	Homo sapiens	RefSeq	NM_012082.2	ILMN_182956	ZFPM2	NM_012082.2	23414
ACPL2	3800538	1007.5	794	Homo sapiens	RefSeq	NM_152282.2	ILMN_138667	ACPL2	NM_152282.2	92370
PLCB2	2060451	258.2	203.5	Homo sapiens	RefSeq	NM_004573.1	ILMN_21156	PLCB2	NM_004573.2	5330
HSD17B8	5700056	460.3	362.8	Homo sapiens	RefSeq	NM_014234.3	ILMN_9238	HSD17B8	NM_014234.3	7923
HBEGF	1820594	303.6	239.3	Homo sapiens	RefSeq	NM_001945.1	ILMN_13020	HBEGF	NM_001945.1	1839
RNF126	4280292	893.9	704.6	Homo sapiens	RefSeq	NM_194460.1	ILMN_5287	RNF126	NM_194460.1	55658
SAPS1	3140162	419.5	330.7	Homo sapiens	RefSeq	NM_014931.2	ILMN_21557	SAPS1	NM_014931.3	22870
NR1D1	2470369	597	470.7	Homo sapiens	RefSeq	NM_021724.1	ILMN_8376	NR1D1	NM_021724.2	9572
RNPC2	4890039	179.2	141.3	Homo sapiens	RefSeq	NM_184237.1	ILMN_20445	RNPC2	NM_184237.1	9584
HS.570034	4730228	163.6	129	Homo sapiens	Unigene	Hs.570034	ILMN_122215	HS.570034	Hs.570034
LOC100132418	5870754	331.5	261.4	Homo sapiens	RefSeq	XM_001719607.1	ILMN_343274	LOC100132418	XM_001719607.1	100132418
CCNK	1010053	1406.8	1109.4	Homo sapiens	RefSeq	NM_003858.2	ILMN_4502	CCNK	NM_003858.3	8812
LOC646347	7510209	2538.7	2002.1	Homo sapiens	RefSeq	XR_017680.1	ILMN_175586	LOC646347	XR_017680.1	646347
LYAR	6220148	1355.5	1069	Homo sapiens	RefSeq	NM_017816.1	ILMN_23200	LYAR	NM_017816.1	55646
HS.14555	1260014	368.1	290.3	Homo sapiens	Unigene	Hs.14555	ILMN_71384	HS.14555	Hs.14555
LOC644254	6760747	356.8	281.4	Homo sapiens	RefSeq	XM_932079.1	ILMN_41595	LOC644254	XM_932079.1	644254
RDM1	5670192	160.1	126.3	Homo sapiens	RefSeq	NM_145654.2	ILMN_14017	RDM1	NM_145654.3	201299
LOC402112	1170500	840.6	663.2	Homo sapiens	RefSeq	XR_038697.1	ILMN_347082	LOC402112	XR_038697.1	402112
LUZP1	3870484	977.7	771.5	Homo sapiens	RefSeq	NM_033631.2	ILMN_2667	LUZP1	NM_033631.2	7798
HOXC9	2360484	371.3	293	Homo sapiens	RefSeq	NM_006897.1	ILMN_10637	HOXC9	NM_006897.1	3225
HS.536992	1050605	181.2	143	Homo sapiens	Unigene	Hs.536992	ILMN_103168	HS.536992	Hs.536992
SF3B3	1090239	1143.8	902.7	Homo sapiens	RefSeq	NM_012426.3	ILMN_18316	SF3B3	NM_012426.3	23450
LOC100132549	70328	198.8	156.9	Homo sapiens	RefSeq	XR_039289.1	ILMN_335760	LOC100132549	XR_039289.1	100132549
C20ORF27	2750647	2882.3	2274.9	Homo sapiens	RefSeq	NM_017874.2	ILMN_18341	C20ORF27	NM_001039140.1	54976
RPL13	840242	1151	908.7	Homo sapiens	RefSeq	NM_033251.1	ILMN_2271	RPL13	NM_033251.1	6137
HGF	3130451	200	157.9	Homo sapiens	RefSeq	NM_001010931.1	ILMN_6596	HGF	NM_000601.4	3082
RAD51AP1	4150196	1144.5	903.6	Homo sapiens	RefSeq	NM_006479.2	ILMN_25046	RAD51AP1	NM_006479.3	10635
PCDHGB6	630050	175.9	138.9	Homo sapiens	RefSeq	NM_018926.2	ILMN_21758	PCDHGB6	NM_018926.2	56100
SCRIB	4290196	1476.2	1165.7	Homo sapiens	RefSeq	NM_015356.2	ILMN_1684	SCRIB	NM_015356.3	23513
LOC100129975	6520242	262.2	207.1	Homo sapiens	RefSeq	XM_001724324.1	ILMN_351825	LOC100129975	XM_001724324.1	100129975
AMOTL1	2070301	183.7	145.1	Homo sapiens	RefSeq	NM_130847.1	ILMN_1904	AMOTL1	NM_130847.1	154810
ELAC2	60202	494	390.2	Homo sapiens	RefSeq	NM_018127.4	ILMN_30230	ELAC2	NM_018127.5	60528
CRABP2	3400296	315.6	249.3	Homo sapiens	RefSeq	NM_001878.2	ILMN_16252	CRABP2	NM_001878.2	1382
UPF1	1450168	581.8	459.6	Homo sapiens	RefSeq	NM_002911.2	ILMN_38133	UPF1	NM_002911.3	5976
ADCY10	5690100	139.5	110.2	Homo sapiens	RefSeq	NM_018417.3	ILMN_370926	ADCY10	NM_018417.3	55811
RFC3	1780463	1540.5	1217.1	Homo sapiens	RefSeq	NM_181558.1	ILMN_11616	RFC3	NM_002915.3	5983
CHES1	4230470	1709.8	1350.9	Homo sapiens	RefSeq	NM_005197.2	ILMN_182611	CHES1	NM_005197.2	1112
HNRNPD	6580577	11989.1	9473.6	Homo sapiens	RefSeq	NM_031369.2	ILMN_14534	HNRNPD	NM_031369.2	3184
ENG	4610753	169.2	133.7	Homo sapiens	RefSeq	NM_000118.1	ILMN_18184	ENG	NM_000118.1	2022
DNTTIP1	2100678	1292	1021	Homo sapiens	RefSeq	NM_052951.2	ILMN_17783	DNTTIP1	NM_052951.2	116092
GEN1	7000195	209.3	165.4	Homo sapiens	RefSeq	NM_001130009.1	ILMN_364079	GEN1	NM_001130009.1	348654
WTAP	6560403	505.9	399.8	Homo sapiens	RefSeq	NM_004906.3	ILMN_24202	WTAP	NM_004906.3	9589
LOC652045	380110	168.8	133.4	Homo sapiens	RefSeq	XM_941360.1	ILMN_39390	LOC652045	XM_941360.1	652045
SIGMAR1	510136	668.9	528.7	Homo sapiens	RefSeq	NM_147160.2	ILMN_4320	SIGMAR1	NM_147157.1	10280
ANK3	2630600	175.2	138.5	Homo sapiens	RefSeq	NM_020987.2	ILMN_21858	ANK3	NM_020987.2	288
MID1	6940392	194.3	153.6	Homo sapiens	RefSeq	NM_000381.1	ILMN_3719	MID1	NM_000381.1	4281
CHTF8	2030162	213.5	168.8	Homo sapiens	RefSeq	NM_001040144.1	ILMN_179225	CHTF8	NM_001040144.1	54921
CGI-96	3140669	445.3	352.1	Homo sapiens	RefSeq	NM_015703.3	ILMN_162382	CGI-96	XM_001125724.1	27341
LOC401561	160201	187.3	148.1	Homo sapiens	RefSeq	XR_040647.1	ILMN_346493	LOC401561	XR_040647.1	401561
TMTC4	2510390	185.4	146.6	Homo sapiens	RefSeq	NM_032813.2	ILMN_1347	TMTC4	NM_032813.2	84899
SCGN	3990278	396.7	313.7	Homo sapiens	RefSeq	NM_006998.3	ILMN_2098	SCGN	NM_006998.3	10590
CHAC2	2850082	234.2	185.2	Homo sapiens	RefSeq	NM_001008708.1	ILMN_1763	CHAC2	NM_001008708.1	494143
HS.560740	7320730	180.8	143	Homo sapiens	Unigene	Hs.560740	ILMN_114429	HS.560740	Hs.560740
MGC27345	2340168	447.3	353.8	Homo sapiens	RefSeq	XR_001069.1	ILMN_37952	MGC27345	XR_001069.1	157247
C19ORF2	2600040	1079.5	853.9	Homo sapiens	RefSeq	NM_134447.1	ILMN_5049	C19ORF2	NM_134447.1	8725
SLC6A9	3190608	220.2	174.2	Homo sapiens	RefSeq	NM_006934.2	ILMN_13195	SLC6A9	NM_001024845.1	6536
ORC1L	6660333	275.9	218.3	Homo sapiens	RefSeq	NM_004153.2	ILMN_21836	ORC1L	NM_004153.2	4998
CD247	6290400	210.3	166.4	Homo sapiens	RefSeq	NM_198053.1	ILMN_27076	CD247	NM_000734.2	919
ACSL3	3440367	207	163.8	Homo sapiens	RefSeq	NM_004457.3	ILMN_416	ACSL3	NM_004457.3	2181
DDX59	7210138	166.8	132	Homo sapiens	RefSeq	NM_001031725.1	ILMN_10085	DDX59	NM_001031725.1	83479
NDNL2	540762	336	265.9	Homo sapiens	RefSeq	NM_138704.2	ILMN_15167	NDNL2	NM_138704.2	56160
DKFZP434P211	6020133	158.7	125.6	Homo sapiens	RefSeq	XM_929365.1	ILMN_166590	DKFZP434P211	XM_496502.3	29774
LOC644631	4860725	161.1	127.5	Homo sapiens	RefSeq	XM_932272.1	ILMN_32640	LOC644631	XM_932272.1	644631
LOC152024	1450576	165.5	131	Homo sapiens	RefSeq	XM_944430.1	ILMN_163617	LOC152024	XR_015855.1	152024
LOC644243	6110162	163.6	129.5	Homo sapiens	RefSeq	XM_927426.1	ILMN_36837	LOC644243	XM_927426.1	644243
SRM	5570088	2242.3	1775	Homo sapiens	RefSeq	NM_003132.2	ILMN_2445	SRM	NM_003132.2	6723
KIAA1274	2100201	252.4	199.8	Homo sapiens	RefSeq	NM_014431.1	ILMN_13469	KIAA1274	NM_014431.1	27143
FLJ38379	1470307	145.4	115.1	Homo sapiens	RefSeq	XR_001025.1	ILMN_170217	FLJ38379	XR_015732.1	285097
GABRB1	6130692	191	151.2	Homo sapiens	RefSeq	NM_000812.2	ILMN_7753	GABRB1	NM_000812.2	2560
GLT25D1	7380279	2085.6	1651.2	Homo sapiens	RefSeq	NM_024656.2	ILMN_15022	GLT25D1	NM_024656.2	79709
PTPN1	4390703	2516.6	1993.4	Homo sapiens	RefSeq	NM_002827.2	ILMN_5417	PTPN1	NM_002827.2	5770
ADSL	5870228	8998.2	7128	Homo sapiens	RefSeq	NM_000026.1	ILMN_7521	ADSL	NM_000026.1	158
SHB	5890706	354.6	280.9	Homo sapiens	RefSeq	NM_003028.1	ILMN_15626	SHB	NM_003028.2	6461
GAS1	360047	261.8	207.4	Homo sapiens	RefSeq	NM_002048.1	ILMN_175833	GAS1	NM_002048.1	2619
SUSD2	110592	172.8	136.9	Homo sapiens	RefSeq	NM_019601.3	ILMN_13115	SUSD2	NM_019601.3	56241
BOP1	1660435	3719.9	2947.5	Homo sapiens	RefSeq	NM_015201.3	ILMN_12640	BOP1	NM_015201.3	23246
HS.204481	150735	289.6	229.5	Homo sapiens	Unigene	Hs.204481	ILMN_81861	HS.204481	Hs.204481
SON	1110017	486.7	385.7	Homo sapiens	RefSeq	NM_032195.1	ILMN_8462	SON	NM_032195.1	6651
DUX4	5360167	169.2	134.1	Homo sapiens	RefSeq	NM_033178.2	ILMN_180847	DUX4	NM_033178.2	22947
C13ORF34	580719	588.8	466.7	Homo sapiens	RefSeq	NM_024808.2	ILMN_162859	C13ORF34	NM_024808.2	79866
C5ORF37	1070474	898.5	712.2	Homo sapiens	RefSeq	NM_152408.1	ILMN_6243	C5ORF37	NM_152408.1	134359
GDF11	5310521	341.9	271.1	Homo sapiens	RefSeq	NM_005811.2	ILMN_178893	GDF11	NM_005811.2	10220
POLE3	1300491	8038	6373.6	Homo sapiens	RefSeq	NM_017443.3	ILMN_3721	POLE3	NM_017443.3	54107
IGFBP5	2190674	2554	2025.2	Homo sapiens	RefSeq	NM_000599.2	ILMN_168089	IGFBP5	NM_000599.2	3488
DNAJC17	110615	417.8	331.3	Homo sapiens	RefSeq	NM_018163.1	ILMN_3695	DNAJC17	NM_018163.1	55192
LOC440498	3130189	201	159.4	Homo sapiens	RefSeq	XM_498704.2	ILMN_44430	LOC440498	XM_938817.2	440498
DCHS1	1740646	329.6	261.4	Homo sapiens	RefSeq	NM_003737.2	ILMN_12626	DCHS1	NM_003737.2	8642
SDC2	2690026	725.7	575.6	Homo sapiens	RefSeq	NM_002998.3	ILMN_12108	SDC2	NM_002998.3	6383
MED27	5360446	1360	1078.8	Homo sapiens	RefSeq	XM_933599.1	ILMN_16553	MED27	NM_004269.2	9442
CSTF3	650598	505.9	401.3	Homo sapiens	RefSeq	NM_001033505.1	ILMN_26942	CSTF3	NM_001033505.1	1479
TRIM44	1300239	646.9	513.2	Homo sapiens	RefSeq	NM_017583.3	ILMN_5006	TRIM44	NM_017583.3	54765
ADK	7550161	898.1	712.5	Homo sapiens	RefSeq	NM_001123.2	ILMN_4107	ADK	NM_001123.2	132
LPHN1	770474	1408.8	1117.8	Homo sapiens	RefSeq	NM_014921.3	ILMN_12017	LPHN1	NM_014921.3	22859
EGFR	1050671	399	316.6	Homo sapiens	RefSeq	NM_005228.3	ILMN_164647	EGFR	NM_005228.3	1956
LOC100131864	5890037	171.9	136.4	Homo sapiens	RefSeq	XM_001716604.1	ILMN_344299	LOC100131864	XM_001716604.1	100131864
CALCA	6110242	164.3	130.4	Homo sapiens	RefSeq	NM_001033953.1	ILMN_22865	CALCA	NM_001033953.1	796
LOC100131447	1430674	156.6	124.3	Homo sapiens	RefSeq	XR_037167.1	ILMN_339721	LOC100131447	XR_037167.1	100131447
C11ORF48	7100280	1976.4	1568.8	Homo sapiens	RefSeq	NM_024099.2	ILMN_24145	C11ORF48	NM_024099.3	79081
ASCL5	3940181	177.5	140.9	Homo sapiens	RefSeq	XM_001719321.1	ILMN_342553	ASCL5	XM_001719321.1	647219
CLK3	7380021	277.9	220.6	Homo sapiens	RefSeq	NM_001292.1	ILMN_24989	CLK3	NM_001292.1	1198
LOC644037	4810598	379.8	301.5	Homo sapiens	RefSeq	XR_038280.1	ILMN_345626	LOC644037	XR_038280.1	644037
ADCYAP1	3060064	423.2	336	Homo sapiens	RefSeq	NM_001117.2	ILMN_9995	ADCYAP1	NM_001117.3	116
LOC653888	4860093	405.9	322.3	Homo sapiens	RefSeq	XM_936251.1	ILMN_43942	LOC653888	XM_936251.2	653888
CORO2A	1410609	984	781.4	Homo sapiens	RefSeq	NM_052820.2	ILMN_26347	CORO2A	NM_003389.2	7464
NRP2	2650021	204	162	Homo sapiens	RefSeq	NM_018534.3	ILMN_23292	NRP2	NM_018534.3	8828
C1ORF107	1300092	378.4	300.5	Homo sapiens	RefSeq	NM_014388.5	ILMN_165918	C1ORF107	NM_014388.5	27042
UTP23	4850673	438.7	348.4	Homo sapiens	RefSeq	NM_032334.1	ILMN_24637	UTP23	NM_032334.1	84294
LOC728162	4150075	164.7	130.8	Homo sapiens	RefSeq	XR_039430.1	ILMN_347040	LOC728162	XR_039430.1	728162
HS.539664	7100609	182.3	144.8	Homo sapiens	Unigene	Hs.539664	ILMN_104658	HS.539664	Hs.539664
WDR76	6130634	243.6	193.5	Homo sapiens	RefSeq	NM_024908.1	ILMN_13035	WDR76	NM_024908.2	79968
CHCHD10	940010	4994.8	3967.6	Homo sapiens	RefSeq	NM_213720.1	ILMN_25503	CHCHD10	NM_213720.1	400916
CCBL1	3450040	769.9	611.6	Homo sapiens	RefSeq	NM_004059.3	ILMN_22741	CCBL1	NM_004059.4	883
ACSF3	5820142	200.9	159.6	Homo sapiens	RefSeq	NM_174917.1	ILMN_25307	ACSF3	NM_174917.1	197322
KCNH2	2100475	208.3	165.5	Homo sapiens	RefSeq	NM_172056.1	ILMN_18264	KCNH2	NM_172056.1	3757
CCDC15	6110095	269.3	214	Homo sapiens	RefSeq	NM_025004.1	ILMN_4688	CCDC15	NM_025004.1	80071
FLJ40113	3290092	165.6	131.6	Homo sapiens	RefSeq	XM_931146.1	ILMN_167867	FLJ40113	NR_003246.1	374650
SON	3520041	361.4	287.2	Homo sapiens	RefSeq	NM_032195.1	ILMN_8462	SON	NM_032195.1	6651
TANC2	1440768	1113.3	884.8	Homo sapiens	RefSeq	NM_025185.3	ILMN_343169	TANC2	NM_025185.3	26115
FAM65A	6480092	1237.1	983.2	Homo sapiens	RefSeq	NM_024519.2	ILMN_17641	FAM65A	NM_024519.2	79567
FAM43B	4860743	574.6	456.7	Homo sapiens	RefSeq	NM_207334.1	ILMN_13579	FAM43B	NM_207334.1	163933
RAI1	2690735	348.5	277	Homo sapiens	RefSeq	NM_030665.3	ILMN_176671	RAI1	NM_030665.3	10743
RAC1	6250300	180.9	143.8	Homo sapiens	RefSeq	NM_018890.2	ILMN_12869	RAC1	NM_018890.2	5879
FAM120B	7610121	1888	1500.9	Homo sapiens	RefSeq	NM_032448.1	ILMN_10767	FAM120B	NM_032448.1	84498
LOC100133673	2340138	301.5	239.7	Homo sapiens	RefSeq	XM_001725120.1	ILMN_343234	LOC100133673	XM_001725120.1	100133673
TIGD5	520639	1029.4	818.4	Homo sapiens	RefSeq	NM_032862.2	ILMN_16837	TIGD5	NM_032862.2	84948
RBM12	4880021	608.1	483.5	Homo sapiens	RefSeq	NM_003915.2	ILMN_183773	RBM12	NM_006047.4	10137
LOC644423	1510603	192	152.7	Homo sapiens	RefSeq	XM_930172.1	ILMN_32276	LOC644423	XM_930172.1	644423
SIPA1L3	840626	206.2	164	Homo sapiens	RefSeq	NM_015073.1	ILMN_162393	SIPA1L3	NM_015073.1	23094
REPIN1	2940646	4573.6	3637.8	Homo sapiens	RefSeq	NM_014374.1	ILMN_1054	REPIN1	NM_014374.1	29803
KCNG1	7210288	175.1	139.3	Homo sapiens	RefSeq	NM_172318.1	ILMN_15927	KCNG1	NM_172318.1	3755
CDC25A	4670670	346.3	275.5	Homo sapiens	RefSeq	NM_001789.2	ILMN_174259	CDC25A	NM_001789.2	993
PSMC3IP	50382	646.2	514.1	Homo sapiens	RefSeq	NM_013290.5	ILMN_370976	PSMC3IP	NM_013290.5	29893
CUTL1	6940402	828.6	659.3	Homo sapiens	RefSeq	NM_181552.1	ILMN_172477	CUTL1	NM_181552.1	1523
NCDN	5310458	272.2	216.6	Homo sapiens	RefSeq	NM_001014839.1	ILMN_11544	NCDN	NM_014284.2	23154
FLJ43093	6450504	150.3	119.6	Homo sapiens	RefSeq	NM_207498.1	ILMN_12885	FLJ43093	NM_207498.1	401258
ZNF142	150040	1179.4	938.6	Homo sapiens	RefSeq	NM_005081.2	ILMN_11618	ZNF142	NM_005081.2	7701
PRDM7	3520192	150.4	119.7	Homo sapiens	RefSeq	NM_052996.2	ILMN_307242	PRDM7	NM_001098173.1	11105
LOC642255	4730040	287.1	228.5	Homo sapiens	RefSeq	XM_930699.1	ILMN_167507	LOC642255	XM_001127807.1	642255
ITGA11	1770561	317.6	252.8	Homo sapiens	RefSeq	NM_012211.3	ILMN_26949	ITGA11	NM_001004439.1	22801
HS.203340	1440240	159.8	127.2	Homo sapiens	Unigene	Hs.203340	ILMN_81828	HS.203340	Hs.203340
ZNF334	3840725	155.9	124.1	Homo sapiens	RefSeq	NM_199441.1	ILMN_25596	ZNF334	NM_199441.1	55713
RNF157	20382	193.8	154.3	Homo sapiens	RefSeq	NM_052916.1	ILMN_176591	RNF157	NM_052916.1	114804
BGN	460767	3241	2580.6	Homo sapiens	RefSeq	NM_001711.3	ILMN_6146	BGN	NM_001711.3	633
POLR3H	2450634	1116.7	889.2	Homo sapiens	RefSeq	NM_138338.2	ILMN_8571	POLR3H	NM_001018052.1	171568
FANCG	4220612	1168.1	930.2	Homo sapiens	RefSeq	NM_004629.1	ILMN_23865	FANCG	NM_004629.1	2189
PHF19	7650474	876.2	697.8	Homo sapiens	RefSeq	NM_001009936.1	ILMN_20905	PHF19	NM_001009936.1	26147
GTSE1	6980382	1215.4	968.1	Homo sapiens	RefSeq	NM_016426.4	ILMN_23841	GTSE1	NM_016426.4	51512
DPP7	1240047	375.6	299.2	Homo sapiens	RefSeq	NM_013379.2	ILMN_6361	DPP7	NM_013379.2	29952
ALDOA	2640088	7120.2	5672.2	Homo sapiens	RefSeq	NM_184041.1	ILMN_19652	ALDOA	NM_184041.1	226
DIDO1	5390707	1121	893.1	Homo sapiens	RefSeq	NM_080797.2	ILMN_17046	DIDO1	NM_080797.2	11083
LOC654174	6270367	511.7	407.7	Homo sapiens	RefSeq	XM_940438.1	ILMN_44671	LOC654174	XM_940438.2	654174
KATNB1	3190022	2000.7	1594.2	Homo sapiens	RefSeq	NM_005886.1	ILMN_19547	KATNB1	NM_005886.2	10300
UNC5B	130576	506	403.2	Homo sapiens	RefSeq	NM_170744.2	ILMN_3053	UNC5B	NM_170744.2	219699
LOC643847	4920475	154.6	123.2	Homo sapiens	RefSeq	XM_932210.1	ILMN_40892	LOC643847	XM_932210.1	643847
SYT3	2570017	193.5	154.2	Homo sapiens	RefSeq	NM_032298.1	ILMN_23444	SYT3	NM_032298.1	84258
LOC730235	3460204	324	258.2	Homo sapiens	RefSeq	XM_001732867.1	ILMN_339720	LOC730235	XM_001732867.1	730235
MIR26A1	840458	146.3	116.6	Homo sapiens	RefSeq	NR_029499.1	ILMN_388966	MIR26A1	NR_029499.1	407015
LOC100131473	6350519	175.4	139.8	Homo sapiens	RefSeq	XM_001720331.1	ILMN_339314	LOC100131473	XM_001720331.1	100131473
HS.554445	7550370	149.8	119.4	Homo sapiens	Unigene	Hs.554445	ILMN_111952	HS.554445	Hs.554445
RND3	4210524	491.8	392	Homo sapiens	RefSeq	NM_005168.3	ILMN_9096	RND3	NM_005168.3	390
DLEU1	1260612	290.9	231.9	Homo sapiens	RefSeq	XR_001515.1	ILMN_6972	DLEU1	NR_002605.1	10301
SNAPIN	870041	617.9	492.6	Homo sapiens	RefSeq	NM_012437.3	ILMN_1407	SNAPIN	NM_012437.3	23557
CALML4	2940750	202.2	161.2	Homo sapiens	RefSeq	NM_001031733.2	ILMN_11046	CALML4	NM_001031733.2	91860
HIP1	580484	248.1	197.8	Homo sapiens	RefSeq	NM_005338.4	ILMN_21141	HIP1	NM_005338.4	3092
HS.554608	5550242	186.5	148.7	Homo sapiens	Unigene	Hs.554608	ILMN_112055	HS.554608	Hs.554608
EPB41	1580386	277.9	221.6	Homo sapiens	RefSeq	NM_203343.1	ILMN_15191	EPB41	NM_004437.2	2035
C14ORF173	3060646	1423.5	1135.2	Homo sapiens	RefSeq	NM_022489.2	ILMN_41230	C14ORF173	NM_022489.2	64423
FZD7	460670	294.3	234.7	Homo sapiens	RefSeq	NM_003507.1	ILMN_14429	FZD7	NM_003507.1	8324
GPR19	6200072	1267.6	1010.9	Homo sapiens	RefSeq	NM_006143.1	ILMN_20675	GPR19	NM_006143.1	2842
HS.546003	6220670	175.4	139.9	Homo sapiens	Unigene	Hs.546003	ILMN_109072	HS.546003	Hs.546003
CMTM4	2120634	1227	978.8	Homo sapiens	RefSeq	NM_178818.2	ILMN_13186	CMTM4	NM_181521.2	146223
RRP9	3460634	315.9	252	Homo sapiens	RefSeq	NM_004704.3	ILMN_4970	RRP9	NM_004704.3	9136
METTL13	2510463	1285.5	1025.5	Homo sapiens	RefSeq	NM_015935.4	ILMN_25045	METTL13	NM_001007239.1	51603
SELI	4280370	605.8	483.3	Homo sapiens	RefSeq	NM_033505.1	ILMN_18750	SELI	NM_033505.2	85465
HS.574667	7330161	245.9	196.2	Homo sapiens	Unigene	Hs.574667	ILMN_126848	HS.574667	Hs.574667
LOC401127	3360327	469.6	374.7	Homo sapiens	RefSeq	XR_017898.1	ILMN_162001	LOC401127	XR_017898.1	401127
IRS1	1710091	209.9	167.5	Homo sapiens	RefSeq	NM_005544.1	ILMN_18432	IRS1	NM_005544.1	3667
SMAP2	3930390	353.1	281.8	Homo sapiens	RefSeq	NM_022733.1	ILMN_1697	SMAP2	NM_022733.1	64744
MRPS12	6980487	252.3	201.4	Homo sapiens	RefSeq	NM_021107.1	ILMN_28352	MRPS12	NM_021107.1	6183
NCAPH2	6370242	330.7	264	Homo sapiens	RefSeq	NM_014551.3	ILMN_12341	NCAPH2	NM_152299.2	29781
PIGQ	6040767	1150.3	918.3	Homo sapiens	RefSeq	NM_004204.2	ILMN_14952	PIGQ	NM_004204.2	9091
CD177	2100670	136.9	109.3	Homo sapiens	RefSeq	NM_020406.2	ILMN_22315	CD177	NM_020406.2	57126
WDR23	6550689	427.8	341.6	Homo sapiens	RefSeq	NM_025230.3	ILMN_171432	WDR23	NM_025230.3	80344
SORBS2	2000630	268.5	214.4	Homo sapiens	RefSeq	NM_003603.4	ILMN_24126	SORBS2	NM_003603.4	8470
BCKDK	5220347	2733.1	2182.7	Homo sapiens	RefSeq	NM_005881.1	ILMN_13829	BCKDK	NM_005881.1	10295
LOC25845	1260064	721.6	576.3	Homo sapiens	RefSeq	NR_024158.1	ILMN_364691	LOC25845	NR_024158.1	25845
NPAS4	2480102	215.1	171.8	Homo sapiens	RefSeq	NM_178864.2	ILMN_19973	NPAS4	NM_178864.2	266743
BFAR	610022	1097.2	876.4	Homo sapiens	RefSeq	NM_016561.1	ILMN_23440	BFAR	NM_016561.1	51283
LOC339843	1690291	150.1	119.9	Homo sapiens	RefSeq	XR_038372.1	ILMN_336466	LOC339843	XR_038372.1	339843
GDA	4560471	158.1	126.3	Homo sapiens	RefSeq	XM_928059.1	ILMN_180151	GDA	NM_004293.3	9615
USP4	6290435	464.9	371.4	Homo sapiens	RefSeq	NM_003363.2	ILMN_172465	USP4	NM_003363.2	7375
FLJ32011	1440725	235.2	187.9	Homo sapiens	RefSeq	NM_182516.1	ILMN_2337	FLJ32011	NM_182516.1	148930
ZYX	7320594	1140.6	911.4	Homo sapiens	RefSeq	NM_003461.4	ILMN_2137	ZYX	NM_003461.4	7791
ERAL1	4590537	1640.5	1310.9	Homo sapiens	RefSeq	NM_005702.2	ILMN_4239	ERAL1	NM_005702.2	26284
PRDM8	7040431	317.1	253.4	Homo sapiens	RefSeq	NM_020226.2	ILMN_22013	PRDM8	NM_020226.3	56978
CRCP	6480121	1273.2	1017.5	Homo sapiens	RefSeq	NM_014478.4	ILMN_22485	CRCP	NM_014478.4	27297
GARNL4	2850291	1327	1060.5	Homo sapiens	RefSeq	NM_015085.3	ILMN_163593	GARNL4	NM_015085.3	23108
SLC35D3	4480390	252	201.4	Homo sapiens	RefSeq	NM_001008783.1	ILMN_16642	SLC35D3	NM_001008783.1	340146
LOC100128836	6420228	452.8	361.9	Homo sapiens	RefSeq	XR_038689.1	ILMN_351719	LOC100128836	XR_038689.1	100128836
LOC100130816	6370064	173.9	139	Homo sapiens	RefSeq	XM_001716372.1	ILMN_346517	LOC100130816	XM_001716372.1	100130816
SNRNP25	1440639	914.1	730.7	Homo sapiens	RefSeq	NM_024571.3	ILMN_821	SNRNP25	NM_024571.3	79622
TRIM54	6040255	161.6	129.2	Homo sapiens	RefSeq	NM_032546.2	ILMN_24313	TRIM54	NM_032546.2	57159
FAM86B2	2760600	165.1	132	Homo sapiens	RefSeq	XM_001715289.1	ILMN_343198	FAM86B2	XM_001715289.1	653333
LOC100134571	4570274	179.3	143.4	Homo sapiens	RefSeq	XR_038970.1	ILMN_346010	LOC100134571	XR_038970.1	100134571
RPP25	670598	816.2	652.8	Homo sapiens	RefSeq	NM_017793.1	ILMN_26499	RPP25	NM_017793.2	54913
LOC401431	5080010	286.8	229.4	Homo sapiens	RefSeq	NM_001008745.1	ILMN_18364	LOC401431	NM_001008745.1	401431
SLC25A25	10487	1427.6	1141.9	Homo sapiens	RefSeq	NM_052901.2	ILMN_15060	SLC25A25	NM_052901.2	114789
CCND1	5820601	11915.8	9531.4	Homo sapiens	RefSeq	NM_053056.1	ILMN_166524	CCND1	NM_053056.2	595
TOMM34	1190445	3071.4	2457.6	Homo sapiens	RefSeq	NM_006809.4	ILMN_23426	TOMM34	NM_006809.4	10953
TPRKB	6510044	762.7	610.3	Homo sapiens	RefSeq	NM_016058.1	ILMN_16838	TPRKB	NM_016058.1	51002
SDCCAG3	60706	1198.2	958.8	Homo sapiens	RefSeq	NM_001039708.1	ILMN_41608	SDCCAG3	NM_001039708.1	10807
IMMP1L	1940639	198.2	158.6	Homo sapiens	RefSeq	NM_144981.1	ILMN_5351	IMMP1L	NM_144981.1	196294
HS.105636	6350747	266.9	213.6	Homo sapiens	Unigene	Hs.105636	ILMN_74929	HS.105636	Hs.105636
C5ORF33	2760349	189.8	151.9	Homo sapiens	RefSeq	NM_153013.2	ILMN_1124	C5ORF33	NM_153013.3	133686
EZH2	60639	711.6	569.6	Homo sapiens	RefSeq	NM_004456.3	ILMN_25740	EZH2	NM_004456.3	2146
TNFRSF1B	2490537	159.4	127.6	Homo sapiens	RefSeq	NM_001066.2	ILMN_19893	TNFRSF1B	NM_001066.2	7133
SLC25A32	6760477	151.9	121.6	Homo sapiens	RefSeq	NM_030780.2	ILMN_176514	SLC25A32	NM_030780.2	81034
LPAR1	1050356	375.1	300.3	Homo sapiens	RefSeq	NM_001401.3	ILMN_28278	LPAR1	NM_057159.2	1902
CDCA8	4830634	1545.2	1237.1	Homo sapiens	RefSeq	NM_018101.2	ILMN_13462	CDCA8	NM_018101.2	55143
FKBP2	6510537	173.6	139	Homo sapiens	RefSeq	NM_057092.1	ILMN_21623	FKBP2	NM_057092.1	2286
SH2B3	6560301	702.5	562.5	Homo sapiens	RefSeq	NM_005475.1	ILMN_5130	SH2B3	NM_005475.1	10019
LOC728683	3360196	167.6	134.2	Homo sapiens	RefSeq	XM_001732880.1	ILMN_342540	LOC728683	XM_001732880.1	728683
LYPLA1	70300	1162.2	930.6	Homo sapiens	RefSeq	NM_006330.2	ILMN_177345	LYPLA1	NM_006330.2	10434
C12ORF52	4900753	1069	856	Homo sapiens	RefSeq	NM_032848.1	ILMN_22595	C12ORF52	NM_032848.1	84934
LUZP6	2360736	159.1	127.4	Homo sapiens	RefSeq	NM_001128619.1	ILMN_365931	LUZP6	NM_001128619.1	767558
SYT7	5050390	307.9	246.6	Homo sapiens	RefSeq	NM_004200.2	ILMN_169771	SYT7	NM_004200.2	9066
MLEC	1780601	1403.5	1124.1	Homo sapiens	RefSeq	NM_014730.2	ILMN_24410	MLEC	NM_014730.2	9761
HSPC111	380370	2280.7	1826.7	Homo sapiens	RefSeq	NM_016391.2	ILMN_15694	HSPC111	NM_016391.3	51491
VRK1	2600739	568.3	455.2	Homo sapiens	RefSeq	NM_003384.2	ILMN_24124	VRK1	NM_003384.2	7443
ERCC-00084	1400612	145.8	116.8	ILMN Controls	ILMN_Controls	ERCC-00084	ILMN_333659	ERCC-00084	ERCC-00084
LOC100132266	3930619	180	144.2	Homo sapiens	RefSeq	XR_036854.1	ILMN_353088	LOC100132266	XR_036854.1	100132266
CD248	2490113	1092.8	875.5	Homo sapiens	RefSeq	NM_020404.2	ILMN_25766	CD248	NM_020404.2	57124
SH3PXD2B	1190437	227	181.9	Homo sapiens	RefSeq	NM_001017995.1	ILMN_28348	SH3PXD2B	NM_001017995.1	285590
SLCO3A1	2470092	680.5	545.3	Homo sapiens	RefSeq	XM_941061.1	ILMN_27392	SLCO3A1	NM_013272.2	28232
TMEM185B	6960544	305.7	245	Homo sapiens	RefSeq	NR_000034.1	ILMN_3887	TMEM185B	NR_000034.1	79134
ZNF398	3870292	456.4	365.8	Homo sapiens	RefSeq	NM_170686.1	ILMN_16491	ZNF398	NM_170686.1	57541
PPP2R5C	150356	1257.6	1008.2	Homo sapiens	RefSeq	NM_178588.1	ILMN_14010	PPP2R5C	NM_178588.1	5527
LGMN	1300452	667.2	534.9	Homo sapiens	RefSeq	NM_001008530.1	ILMN_183373	LGMN	NM_001008530.1	5641
GPATCH4	4610136	848.4	680.2	Homo sapiens	RefSeq	NM_182679.1	ILMN_839	GPATCH4	NM_182679.1	54865
OLFM1	2680072	7335	5881.1	Homo sapiens	RefSeq	NM_014279.2	ILMN_27341	OLFM1	NM_014279.4	10439
KLHL33	4920500	171.1	137.2	Homo sapiens	RefSeq	XM_001714708.1	ILMN_352822	KLHL33	XM_001714708.1	123103
ZNF239	5670095	477.7	383.1	Homo sapiens	RefSeq	NM_005674.1	ILMN_306709	ZNF239	NM_001099283.1	8187
CCDC124	2070537	512.1	410.7	Homo sapiens	RefSeq	NM_138442.2	ILMN_10186	CCDC124	NM_138442.2	115098
LOC400389	2630482	198.5	159.2	Homo sapiens	RefSeq	XR_037714.1	ILMN_340108	LOC400389	XR_037714.1	400389
LOC402221	2340739	898.3	720.5	Homo sapiens	RefSeq	XM_938988.1	ILMN_35678	LOC402221	XM_938988.1	402221
EVI1	730544	291.1	233.5	Homo sapiens	RefSeq	NM_005241.1	ILMN_26123	EVI1	NM_005241.1	2122
PPIL5	10253	1973.2	1582.8	Homo sapiens	RefSeq	NM_152329.3	ILMN_11590	PPIL5	NM_203467.1	122769
HMG20B	5670110	654.3	524.9	Homo sapiens	RefSeq	NM_006339.1	ILMN_137076	HMG20B	NM_006339.1	10362
LOC653574	5080286	147.2	118.1	Homo sapiens	RefSeq	XM_930475.1	ILMN_137114	LOC653574	XM_930475.1	653574
P2RX5	2900427	217.6	174.6	Homo sapiens	RefSeq	NM_175081.1	ILMN_10295	P2RX5	NM_175080.1	5026
RAP1GAP	4890181	463.8	372.2	Homo sapiens	RefSeq	NM_002885.1	ILMN_13405	RAP1GAP	NM_002885.1	5909
CDCA7L	3800753	369.2	296.3	Homo sapiens	RefSeq	NM_018719.2	ILMN_14646	CDCA7L	NM_018719.2	55536
SPEN	840402	1218.6	978	Homo sapiens	RefSeq	NM_015001.2	ILMN_180751	SPEN	NM_015001.2	23013
LOC642590	5690397	1789.8	1436.7	Homo sapiens	RefSeq	XR_037021.1	ILMN_338342	LOC642590	XR_037021.1	642590
TIMELESS	4180050	2261	1815.2	Homo sapiens	RefSeq	NM_003920.2	ILMN_21369	TIMELESS	NM_003920.2	8914
CSTF1	520754	367.2	294.8	Homo sapiens	RefSeq	NM_001033521.1	ILMN_28771	CSTF1	NM_001033521.1	1477
SMG7	290156	384	308.3	Homo sapiens	RefSeq	NM_201569.1	ILMN_3396	SMG7	NM_201569.1	9887
NOP2	6960538	875.5	703	Homo sapiens	RefSeq	NM_006170.2	ILMN_28955	NOP2	NM_006170.2	4839
WT1	4290278	187.3	150.4	Homo sapiens	RefSeq	NM_000378.3	ILMN_22400	WT1	NM_000378.3	7490
AP1G1	1820136	695.9	558.9	Homo sapiens	RefSeq	NM_001128.5	ILMN_4777	AP1G1	NM_001128.5	164
ROBO3	5860717	214.4	172.2	Homo sapiens	RefSeq	NM_022370.2	ILMN_24988	ROBO3	NM_022370.2	64221
MYBBP1A	6250072	206.3	165.7	Homo sapiens	RefSeq	NM_014520.1	ILMN_183476	MYBBP1A	NM_014520.2	10514
NAAA	5690390	215.5	173.1	Homo sapiens	RefSeq	NM_014435.3	ILMN_4346	NAAA	NM_014435.3	27163
HS.439031	2070445	159.1	127.8	Homo sapiens	Unigene	Hs.439031	ILMN_92108	HS.439031	Hs.439031
USP14	2490382	354	284.4	Homo sapiens	RefSeq	NM_005151.2	ILMN_12721	USP14	NM_001037334.1	9097
C1ORF163	2810022	458.3	368.2	Homo sapiens	RefSeq	NM_023077.1	ILMN_14119	C1ORF163	NM_023077.1	65260
RPL6	2630561	3274.1	2630.5	Homo sapiens	RefSeq	NM_001024662.1	ILMN_27538	RPL6	NM_001024662.1	6128
ADRA2C	3460672	268.1	215.4	Homo sapiens	RefSeq	NM_000683.3	ILMN_168030	ADRA2C	XM_001128592.1	152
IL17D	6510519	650.2	522.4	Homo sapiens	RefSeq	NM_138284.1	ILMN_5192	IL17D	NM_138284.1	53342
RAD51L3	3890347	295.6	237.5	Homo sapiens	RefSeq	NM_002878.2	ILMN_4425	RAD51L3	NM_002878.2	5892
CDC6	510445	254.4	204.4	Homo sapiens	RefSeq	NM_001254.3	ILMN_163251	CDC6	NM_001254.3	990
AMD1	50050	1745.2	1402.2	Homo sapiens	RefSeq	NM_001033059.1	ILMN_20135	AMD1	NM_001033059.1	262
LOC203510	1580754	154.7	124.3	Homo sapiens	RefSeq	XM_937321.1	ILMN_38724	LOC203510	XM_937321.1	203510
REXO2	4230554	4434.1	3563.3	Homo sapiens	RefSeq	NM_015523.1	ILMN_15016	REXO2	NM_015523.2	25996
SCARA3	6420630	485.9	390.5	Homo sapiens	RefSeq	NM_016240.2	ILMN_28902	SCARA3	NM_016240.2	51435
LOC100134009	2000161	167.1	134.3	Homo sapiens	RefSeq	XM_001721522.1	ILMN_346055	LOC100134009	XM_001721522.1	100134009
C9ORF140	1010538	1260.4	1013.1	Homo sapiens	RefSeq	NM_178448.3	ILMN_365856	C9ORF140	NM_178448.3	89958
ZNF664	4010092	342.5	275.3	Homo sapiens	RefSeq	NM_152437.1	ILMN_25794	ZNF664	NM_152437.1	144348
LOC653119	6370669	278.3	223.7	Homo sapiens	RefSeq	XM_926110.1	ILMN_44071	LOC653119	XM_926110.1	653119
LOC441081	2000470	141.2	113.5	Homo sapiens	RefSeq	XM_932646.1	ILMN_170606	LOC441081	XR_017029.1	441081
KIAA0133	7050075	682.7	548.8	Homo sapiens	RefSeq	NM_014777.1	ILMN_181437	KIAA0133	NM_014777.1	9816
P704P	7100392	269.8	216.9	Homo sapiens	RefSeq	XM_926231.1	ILMN_36679	P704P	XM_926231.1	641455
CRB1	50603	157.6	126.7	Homo sapiens	RefSeq	NM_201253.1	ILMN_2594	CRB1	NM_201253.1	23418
B3GAT1	6370014	540.8	434.8	Homo sapiens	RefSeq	NM_054025.1	ILMN_28884	B3GAT1	NM_018644.3	27087
HS.538370	70609	154.6	124.3	Homo sapiens	Unigene	Hs.538370	ILMN_103857	HS.538370	Hs.538370
NIP7	6280482	2555.5	2054.7	Homo sapiens	RefSeq	NM_016101.3	ILMN_28300	NIP7	NM_016101.3	51388
GATA4	3440239	390.9	314.3	Homo sapiens	RefSeq	NM_002052.2	ILMN_28757	GATA4	NM_002052.2	2626
MDC1	5420520	2814.4	2263.1	Homo sapiens	RefSeq	NM_014641.1	ILMN_177773	MDC1	NM_014641.1	9656
CGGBP1	1300398	1040.5	836.7	Homo sapiens	RefSeq	NM_003663.3	ILMN_7303	CGGBP1	NM_003663.3	8545
DDX60	7610053	157.3	126.5	Homo sapiens	RefSeq	NM_017631.3	ILMN_17673	DDX60	NM_017631.4	55601
MLX	5220484	610.5	491	Homo sapiens	RefSeq	NM_198204.1	ILMN_14805	MLX	NM_198204.1	6945
PCDHGC3	4810767	182.4	146.7	Homo sapiens	RefSeq	NM_002588.2	ILMN_16486	PCDHGC3	NM_002588.2	5098
NT5C3	7000398	541.6	435.6	Homo sapiens	RefSeq	NM_016489.11	ILMN_12144	NT5C3	NM_001002010.1	51251
PFN1	6940066	17162	13806.2	Homo sapiens	RefSeq	NM_005022.2	ILMN_2354	PFN1	NM_005022.2	5216
MAX	3180133	299.7	241.1	Homo sapiens	RefSeq	NM_002382.3	ILMN_7406	MAX	NM_002382.3	4149
SIRT2	4890066	192.3	154.7	Homo sapiens	RefSeq	NM_030593.1	ILMN_17601	SIRT2	NM_030593.1	22933
PPFIA1	610445	405.6	326.3	Homo sapiens	RefSeq	NM_177423.1	ILMN_28981	PPFIA1	NM_177423.1	8500
SGK1	1410209	665.6	535.5	Homo sapiens	RefSeq	NM_005627.3	ILMN_2451	SGK1	NM_005627.3	6446
TMEM119	3830762	403.7	324.8	Homo sapiens	RefSeq	NM_181724.1	ILMN_30233	TMEM119	NM_181724.1	338773
STOM	2060291	1450.6	1167.1	Homo sapiens	RefSeq	NM_004099.4	ILMN_183628	STOM	NM_004099.4	2040
CIB4	4180427	147.4	118.6	Homo sapiens	RefSeq	NM_001029881.1	ILMN_5078	CIB4	NM_001029881.1	130106
NDP	2320598	220.1	177.1	Homo sapiens	RefSeq	NM_000266.1	ILMN_22946	NDP	NM_000266.1	4693
TLE3	6840047	300.5	241.8	Homo sapiens	RefSeq	NM_005078.1	ILMN_13295	TLE3	NM_005078.1	7090
SSNA1	3190735	961.5	773.7	Homo sapiens	RefSeq	NM_003731.1	ILMN_12147	SSNA1	NM_003731.1	8636
ITFG2	6550195	952	766.1	Homo sapiens	RefSeq	NM_018463.2	ILMN_24532	ITFG2	NM_018463.2	55846
RAD54L2	620551	472.2	380	Homo sapiens	RefSeq	NM_015106.2	ILMN_30244	RAD54L2	NM_015106.2	23132
ZNF322B	6560594	313.1	252	Homo sapiens	RefSeq	NM_199005.1	ILMN_168949	ZNF322B	NM_199005.1	387328
SFMBT2	4920066	229.1	184.4	Homo sapiens	RefSeq	NM_001029880.1	ILMN_5290	SFMBT2	NM_001029880.1	57713
CREBBP	6840148	974.1	784.1	Homo sapiens	RefSeq	NM_004380.1	ILMN_162321	CREBBP	NM_001079846.1	1387
SFRS15	990056	1169.5	941.4	Homo sapiens	RefSeq	NM_020706.1	ILMN_18564	SFRS15	NM_020706.1	57466
DENND1A	60524	342	275.3	Homo sapiens	RefSeq	NM_024820.2	ILMN_16062	DENND1A	NM_024820.2	57706
MED22	6590661	2454	1975.8	Homo sapiens	RefSeq	NM_006752.4	ILMN_22202	MED22	NM_181491.1	6837
HS.566890	6130397	186.3	150	Homo sapiens	Unigene	Hs.566890	ILMN_119133	HS.566890	Hs.566890
NAGA	2070523	212	170.7	Homo sapiens	RefSeq	NM_000262.1	ILMN_21273	NAGA	NM_000262.1	4668
OAS3	990768	535.5	431.2	Homo sapiens	RefSeq	NM_006187.2	ILMN_15689	OAS3	NM_006187.2	4940
LOC644944	6560446	171.5	138.1	Homo sapiens	RefSeq	XM_928032.1	ILMN_42875	LOC644944	XM_928032.1	644944
2014-09-09	4590110	13768.1	11086.8	Homo sapiens	RefSeq	NM_006640.2	ILMN_14584	2014-09-09	NM_006640.3	10801
TBL2	1570162	533	429.2	Homo sapiens	RefSeq	NM_032988.1	ILMN_25753	TBL2	NM_012453.2	26608
RFC2	3130050	258.8	208.4	Homo sapiens	RefSeq	NM_002914.3	ILMN_515	RFC2	NM_002914.3	5982
LOC728732	3930739	355.9	286.6	Homo sapiens	RefSeq	XR_038331.1	ILMN_343968	LOC728732	XR_038331.1	728732
SLC29A2	20609	357.1	287.6	Homo sapiens	RefSeq	NM_001532.2	ILMN_26468	SLC29A2	NM_001532.2	3177
LOC729660	4540577	383.4	308.8	Homo sapiens	RefSeq	XR_039044.1	ILMN_342399	LOC729660	XR_039044.1	729660
SCMH1	1340050	217.4	175.1	Homo sapiens	RefSeq	NM_001031694.1	ILMN_5778	SCMH1	NM_001031694.1	22955
HS.551330	5360192	185.1	149.1	Homo sapiens	Unigene	Hs.551330	ILMN_110592	HS.551330	Hs.551330
GDAP1	4120577	376.4	303.2	Homo sapiens	RefSeq	NM_018972.1	ILMN_14581	GDAP1	NM_018972.1	54332
C17ORF97	4640161	332.2	267.6	Homo sapiens	RefSeq	NM_001013672.2	ILMN_7731	C17ORF97	NM_001013672.3	400566
CYCSL1	3890008	3675.3	2960.6	Homo sapiens	RefSeq	NR_001561.1	ILMN_10377	CYCSL1	NR_001561.1	157317
C1ORF61	4890670	273.1	220	Homo sapiens	RefSeq	NM_006365.1	ILMN_3691	C1ORF61	NM_006365.1	10485
HS.573253	840538	179.2	144.4	Homo sapiens	Unigene	Hs.573253	ILMN_125434	HS.573253	Hs.573253
PEX10	240373	220.4	177.6	Homo sapiens	RefSeq	NM_002617.3	ILMN_2584	PEX10	NM_002617.3	5192
LOC728944	5820504	723.3	583	Homo sapiens	RefSeq	XM_932671.1	ILMN_163445	LOC728944	XM_001128859.1	728944
NXNL2	1690762	143.9	116	Homo sapiens	RefSeq	NM_145283.1	ILMN_22336	NXNL2	NM_145283.1	158046
LOC647000	3170286	21329.5	17194.6	Homo sapiens	RefSeq	XM_941325.1	ILMN_34401	LOC647000	XM_929980.2	647000
HDAC3	2060452	1776.9	1432.6	Homo sapiens	RefSeq	NM_003883.2	ILMN_25552	HDAC3	NM_003883.2	8841
PARP8	6330341	167.8	135.3	Homo sapiens	RefSeq	NM_024615.2	ILMN_26673	PARP8	NM_024615.2	79668
EIF4A2	4640689	4581.7	3694.7	Homo sapiens	RefSeq	NM_001967.2	ILMN_5908	EIF4A2	NM_001967.3	1974
FAM108A3	1690753	280	225.8	Homo sapiens	RefSeq	NM_001080422.1	ILMN_174864	FAM108A3	NM_001080422.1	653401
PLGLA	4060278	142.1	114.6	Homo sapiens	RefSeq	XM_934124.1	ILMN_308476	PLGLA	NR_003506.1	285189
ST8SIA1	3370630	205.2	165.5	Homo sapiens	RefSeq	NM_003034.2	ILMN_181880	ST8SIA1	NM_003034.2	6489
SMG5	5090020	2027.3	1635.4	Homo sapiens	RefSeq	NM_015327.1	ILMN_10815	SMG5	NM_015327.1	23381
ARPP19	6620356	1643.7	1326.2	Homo sapiens	RefSeq	NM_006628.4	ILMN_2093	ARPP19	NM_006628.4	10776
LOC648695	4860703	2097.1	1692.2	Homo sapiens	RefSeq	XM_944243.1	ILMN_39611	LOC648695	XM_944246.2	648695
DNAJC9	50114	3584	2892.1	Homo sapiens	RefSeq	NM_015190.3	ILMN_28456	DNAJC9	NM_015190.3	23234
ARHGAP17	3170520	417.1	336.6	Homo sapiens	RefSeq	NM_018054.4	ILMN_9156	ARHGAP17	NM_018054.4	55114
ESPL1	540224	846.8	683.4	Homo sapiens	RefSeq	NM_012291.3	ILMN_8363	ESPL1	NM_012291.4	9700
DKFZP761P0423	3370242	358.2	289.1	Homo sapiens	RefSeq	XM_291277.4	ILMN_40918	DKFZP761P0423	XM_291277.4	157285
PLK1	6130215	850.2	686.2	Homo sapiens	RefSeq	NM_005030.3	ILMN_1127	PLK1	NM_005030.3	5347
SNX18	380521	153.6	124	Homo sapiens	RefSeq	NM_052870.2	ILMN_24881	SNX18	NM_052870.2	112574
RAD51	630215	326	263.2	Homo sapiens	RefSeq	NM_133487.1	ILMN_4856	RAD51	NM_133487.1	5888
KLF11	5700088	203.5	164.3	Homo sapiens	RefSeq	XM_938887.1	ILMN_168976	KLF11	XM_001129527.1	8462
ZNF560	1410300	189	152.6	Homo sapiens	RefSeq	NM_152476.1	ILMN_29708	ZNF560	NM_152476.2	147741
LOC642563	6110110	145	117.1	Homo sapiens	RefSeq	XM_930909.1	ILMN_39474	LOC642563	XM_930909.1	642563
HNRNPD	4180576	11966.7	9664.7	Homo sapiens	RefSeq	NM_001003810.1	ILMN_17559	HNRNPD	NM_002138.3	3184
BCL7A	3460458	239.7	193.6	Homo sapiens	RefSeq	NM_001024808.1	ILMN_10019	BCL7A	NM_001024808.1	605
ERI3	4830747	724.9	585.5	Homo sapiens	RefSeq	NM_024066.1	ILMN_5651	ERI3	NM_024066.1	79033
ZNF252	5310309	358	289.2	Homo sapiens	RefSeq	NR_023392.1	ILMN_365552	ZNF252	NR_023392.1	286101
SMPDL3B	6040348	150.4	121.5	Homo sapiens	RefSeq	NM_014474.2	ILMN_19616	SMPDL3B	NM_014474.2	27293
HS.10862	1940563	203.5	164.4	Homo sapiens	Unigene	Hs.10862	ILMN_71180	HS.10862	Hs.10862
C11ORF51	6840100	953.2	770.1	Homo sapiens	RefSeq	NM_014042.1	ILMN_3952	C11ORF51	NM_014042.1	25906
ACSL1	1030431	389.5	314.7	Homo sapiens	RefSeq	NM_001995.2	ILMN_12367	ACSL1	NM_001995.2	2180
SPHK1	2470689	187.5	151.5	Homo sapiens	RefSeq	NM_021972.2	ILMN_19411	SPHK1	NM_021972.2	8877
ENOPH1	5890102	2545	2056.4	Homo sapiens	RefSeq	NM_021204.1	ILMN_27786	ENOPH1	NM_021204.2	58478
C14ORF43	6370201	745.4	602.3	Homo sapiens	RefSeq	NM_194278.2	ILMN_166357	C14ORF43	NM_194278.3	91748
ING5	4290327	301.7	243.8	Homo sapiens	RefSeq	NM_032329.4	ILMN_2981	ING5	NM_032329.4	84289
BCL7C	5260196	652.4	527.2	Homo sapiens	RefSeq	NM_004765.2	ILMN_14591	BCL7C	NM_004765.2	9274
INPP5B	4010348	184	148.7	Homo sapiens	RefSeq	NM_005540.1	ILMN_6646	INPP5B	NM_005540.2	3633
LOC100129478	6420187	173.7	140.4	Homo sapiens	RefSeq	XM_001723250.1	ILMN_338827	LOC100129478	XM_001723250.1	100129478
OR4C12	3780360	159.1	128.6	Homo sapiens	RefSeq	NM_001005270.1	ILMN_18993	OR4C12	NM_001005270.1	283093
CKS1B	2450358	5563.6	4497.1	Homo sapiens	RefSeq	NM_001826.1	ILMN_11313	CKS1B	NM_001826.1	1163
AP3M2	3420128	972.5	786.1	Homo sapiens	RefSeq	NM_006803.2	ILMN_568	AP3M2	NM_006803.2	10947
NMRAL1	540524	677.4	547.6	Homo sapiens	RefSeq	NM_020677.2	ILMN_24779	NMRAL1	NM_020677.2	57407
PRKAR1B	830463	393.6	318.2	Homo sapiens	RefSeq	NM_002735.1	ILMN_13026	PRKAR1B	NM_002735.1	5575
IKZF3	6900091	224.5	181.5	Homo sapiens	RefSeq	NM_183231.1	ILMN_14326	IKZF3	NM_183228.1	22806
PSRC1	1510152	663.7	536.6	Homo sapiens	RefSeq	NM_001032291.1	ILMN_9290	PSRC1	NM_001032291.1	84722
SLC45A3	1340746	202.1	163.4	Homo sapiens	RefSeq	NM_033102.1	ILMN_12972	SLC45A3	NM_033102.2	85414
SLC39A3	3890167	575.1	465	Homo sapiens	RefSeq	NM_144564.4	ILMN_27676	SLC39A3	NM_144564.4	29985
C17ORF97	2640142	202.7	163.9	Homo sapiens	RefSeq	NM_001013672.2	ILMN_7731	C17ORF97	NM_001013672.3	400566
PMAIP1	2750367	339.6	274.6	Homo sapiens	RefSeq	NM_021127.1	ILMN_25637	PMAIP1	NM_021127.1	5366
BLM	2450717	385.2	311.5	Homo sapiens	RefSeq	NM_000057.1	ILMN_10872	BLM	NM_000057.2	641
CD151	6550259	264.5	213.9	Homo sapiens	RefSeq	NM_139030.2	ILMN_44972	CD151	NM_001039490.1	977
AFF1	6060142	365.5	295.6	Homo sapiens	RefSeq	NM_005935.1	ILMN_170504	AFF1	NM_005935.1	4299
LOC645620	2340379	160.6	129.9	Homo sapiens	RefSeq	XM_939684.1	ILMN_46004	LOC645620	XM_928633.2	645620
WFDC3	4920630	153.8	124.4	Homo sapiens	RefSeq	NM_080614.1	ILMN_22333	WFDC3	NM_080614.1	140686
FHL2	990288	1808.1	1462.5	Homo sapiens	RefSeq	NM_201555.1	ILMN_21541	FHL2	NM_201555.1	2274
SVIL	3140603	820.2	663.5	Homo sapiens	RefSeq	NM_003174.2	ILMN_6255	SVIL	NM_003174.3	6840
LOC642946	4010632	169.6	137.2	Homo sapiens	RefSeq	XM_927142.1	ILMN_33633	LOC642946	XM_927142.1	642946
RNF126	6330561	505.7	409.1	Homo sapiens	RefSeq	NM_194460.1	ILMN_5287	RNF126	NM_194460.1	55658
WDR43	3130400	542.9	439.2	Homo sapiens	RefSeq	XM_944889.1	ILMN_43073	WDR43	XM_944889.1	23160
PLXNB3	4060139	164.4	133	Homo sapiens	RefSeq	NM_005393.1	ILMN_12467	PLXNB3	NM_005393.1	5365
TEX261	5870382	313.7	253.8	Homo sapiens	RefSeq	NM_144582.2	ILMN_27405	TEX261	NM_144582.2	113419
HS.577098	4260600	235.2	190.3	Homo sapiens	Unigene	Hs.577098	ILMN_129279	HS.577098	Hs.577098
HS.128393	510706	241.5	195.4	Homo sapiens	Unigene	Hs.128393	ILMN_76631	HS.128393	Hs.128393
C13ORF3	4180133	726.8	588.3	Homo sapiens	RefSeq	NM_145061.3	ILMN_869	C13ORF3	NM_145061.3	221150
PGBD5	3850129	418.8	339	Homo sapiens	RefSeq	NM_024554.2	ILMN_165318	PGBD5	NM_024554.2	79605
GK	4150369	439.8	356	Homo sapiens	RefSeq	NM_203391.1	ILMN_28282	GK	NM_203391.1	2710
ARHGAP1	6480082	479.9	388.5	Homo sapiens	RefSeq	NM_004308.2	ILMN_4646	ARHGAP1	NM_004308.2	392
LOC646881	1780703	163.3	132.2	Homo sapiens	RefSeq	XM_934009.1	ILMN_44602	LOC646881	XM_934009.1	646881
SOX7	7160706	254.3	205.9	Homo sapiens	RefSeq	NM_031439.2	ILMN_175429	SOX7	NM_031439.2	83595
SFXN2	5720553	235.4	190.6	Homo sapiens	RefSeq	NM_178858.3	ILMN_164273	SFXN2	NM_178858.3	118980
SAFB	5270731	2560.6	2073.4	Homo sapiens	RefSeq	NM_002967.2	ILMN_24704	SAFB	NM_002967.2	6294
NTRK3	3850402	157.7	127.7	Homo sapiens	RefSeq	NM_002530.2	ILMN_21385	NTRK3	NM_002530.2	4916
C7ORF28B	6760670	369.1	298.9	Homo sapiens	RefSeq	XM_942265.1	ILMN_172434	C7ORF28B	XM_001126212.1	221960
CXCL6	60192	153.6	124.4	Homo sapiens	RefSeq	NM_002993.2	ILMN_11101	CXCL6	NM_002993.2	6372
LOC728969	4590369	705.1	571.1	Homo sapiens	RefSeq	XM_001132928.1	ILMN_163031	LOC728969	XM_001132928.1	728969
SPATS2L	7380221	2358.7	1910.5	Homo sapiens	RefSeq	NM_015535.1	ILMN_307385	SPATS2L	NM_001100422.1	26010
SUPT5H	6760576	1057.7	856.8	Homo sapiens	RefSeq	NM_003169.2	ILMN_15760	SUPT5H	NM_003169.2	6829
PPP2R2B	6020523	2736.9	2217.3	Homo sapiens	RefSeq	NM_181676.1	ILMN_1007	PPP2R2B	NM_181676.1	5521
NIPA2	4670020	3481.7	2820.8	Homo sapiens	RefSeq	NM_030922.5	ILMN_3795	NIPA2	NM_030922.5	81614
HELLS	7040161	472.1	382.5	Homo sapiens	RefSeq	NM_018063.3	ILMN_164061	HELLS	NM_018063.3	3070
NAMPT	3060523	229.3	185.8	Homo sapiens	RefSeq	NM_182790.1	ILMN_170702	NAMPT	NM_005746.2	10135
C10ORF58	2120468	6195.4	5020.1	Homo sapiens	RefSeq	NM_032333.2	ILMN_17906	C10ORF58	NM_032333.2	84293
RASSF2	4010398	160.8	130.3	Homo sapiens	RefSeq	NM_014737.1	ILMN_10884	RASSF2	NM_014737.1	9770
DRD2	3360605	232	188	Homo sapiens	RefSeq	NM_016574.2	ILMN_7625	DRD2	NM_016574.2	1813
DAZAP1	4210373	160.3	129.9	Homo sapiens	RefSeq	NM_170711.1	ILMN_8299	DAZAP1	NM_170711.1	26528
CCDC88C	3130224	216.8	175.7	Homo sapiens	RefSeq	NM_001080414.2	ILMN_170201	CCDC88C	NM_001080414.2	440193
C16ORF53	2340059	2153.9	1745.6	Homo sapiens	RefSeq	NM_024516.2	ILMN_20272	C16ORF53	NM_024516.2	79447
MCAT	3460358	575.4	466.4	Homo sapiens	RefSeq	NM_173467.3	ILMN_5185	MCAT	NM_173467.4	27349
FDXACB1	1110553	221.8	179.8	Homo sapiens	RefSeq	NM_138378.1	ILMN_307249	FDXACB1	NM_138378.1	91893
ARHGAP11B	6060050	236.6	191.8	Homo sapiens	RefSeq	NM_001039841.1	ILMN_32562	ARHGAP11B	NM_001039841.1	89839
2014-09-05	6960022	831.1	673.8	Homo sapiens	RefSeq	NM_000407.3	ILMN_38941	2014-09-05	NM_002688.4	5413
DCK	5290703	876.4	710.6	Homo sapiens	RefSeq	NM_000788.1	ILMN_17142	DCK	NM_000788.1	1633
CTBP2	3290753	212.5	172.3	Homo sapiens	RefSeq	NM_001329.1	ILMN_20261	CTBP2	NM_001329.2	1488
ECE2	4230368	1259.9	1021.6	Homo sapiens	RefSeq	NM_014693.2	ILMN_175313	ECE2	NM_014693.2	9718
ITPRIPL2	1190739	428.4	347.4	Homo sapiens	RefSeq	XM_943094.1	ILMN_3559	ITPRIPL2	NM_001034841.2	162073
EDC3	7000500	526.6	427.1	Homo sapiens	RefSeq	NM_025083.2	ILMN_30124	EDC3	NM_025083.2	80153
FANCC	2190047	349.4	283.4	Homo sapiens	RefSeq	NM_000136.2	ILMN_174507	FANCC	NM_000136.2	2176
DHCR24	4480341	867.7	703.8	Homo sapiens	RefSeq	NM_014762.2	ILMN_173913	DHCR24	NM_014762.3	1718
TPX2	6290358	2702.7	2192.3	Homo sapiens	RefSeq	NM_012112.4	ILMN_20208	TPX2	NM_012112.4	22974
PARP1	4280692	6636.5	5383.5	Homo sapiens	RefSeq	NM_001618.2	ILMN_3056	PARP1	NM_001618.2	142
UHRF1	1510278	215.6	174.9	Homo sapiens	RefSeq	NM_013282.3	ILMN_12005	UHRF1	NM_013282.3	29128
FAM86B1	4050646	679.2	551	Homo sapiens	RefSeq	NM_032916.3	ILMN_306979	FAM86B1	NM_001083537.1	85002
STK24	4480373	207.7	168.5	Homo sapiens	RefSeq	NM_001032296.1	ILMN_10104	STK24	NM_001032296.2	8428
LOC645001	5720110	311.1	252.4	Homo sapiens	RefSeq	XR_039155.1	ILMN_338689	LOC645001	XR_039155.1	645001
TBC1D13	730465	424.6	344.5	Homo sapiens	RefSeq	NM_018201.2	ILMN_161918	TBC1D13	NM_018201.2	54662
HS.553301	1010082	533.3	432.7	Homo sapiens	Unigene	Hs.553301	ILMN_111327	HS.553301	Hs.553301
HS.567472	3390386	165	133.9	Homo sapiens	Unigene	Hs.567472	ILMN_119653	HS.567472	Hs.567472
P2RY6	4390059	512.6	416	Homo sapiens	RefSeq	NM_176797.1	ILMN_6153	P2RY6	NM_176796.1	5031
MIR220C	5420048	147	119.3	Homo sapiens	RefSeq	NR_030591.1	ILMN_388071	MIR220C	NR_030591.1	100126344
GPR114	7380273	237.3	192.6	Homo sapiens	RefSeq	NM_153837.1	ILMN_1415	GPR114	NM_153837.1	221188
METTL2A	6250632	207.6	168.5	Homo sapiens	RefSeq	NM_001005372.1	ILMN_173495	METTL2A	NM_001005372.1	339175
RNPS1	3400682	500.9	406.6	Homo sapiens	RefSeq	NM_080594.1	ILMN_2250	RNPS1	NM_080594.1	10921
RANBP3	2630719	1064.2	863.9	Homo sapiens	RefSeq	NM_007320.1	ILMN_26736	RANBP3	NM_007320.1	8498
HS.540121	5720709	178	144.5	Homo sapiens	Unigene	Hs.540121	ILMN_104967	HS.540121	Hs.540121
UTP18	4860142	844.9	685.9	Homo sapiens	RefSeq	NM_016001.1	ILMN_17736	UTP18	NM_016001.2	51096
TOP1MT	6130338	272.6	221.3	Homo sapiens	RefSeq	XM_944877.1	ILMN_137050	TOP1MT	XM_944877.1	116447
EP400	6330195	1111	902	Homo sapiens	RefSeq	NM_015409.3	ILMN_8139	EP400	NM_015409.3	57634
NSUN5	5340458	447.4	363.3	Homo sapiens	RefSeq	NM_018044.2	ILMN_895	NSUN5	NM_018044.2	55695
PLCH2	650452	212.4	172.5	Homo sapiens	RefSeq	NM_014638.2	ILMN_5494	PLCH2	NM_014638.2	9651
PAQR8	2070451	2271.7	1845	Homo sapiens	RefSeq	NM_133367.2	ILMN_25860	PAQR8	NM_133367.3	85315
LOC654230	6110497	151.2	122.8	Homo sapiens	RefSeq	XM_941550.1	ILMN_46204	LOC654230	XM_941550.1	654230
LOC648509	2970220	193.9	157.5	Homo sapiens	RefSeq	XM_929112.1	ILMN_164487	LOC648509	XR_018376.1	648509
LOC100129767	1820717	166.2	135	Homo sapiens	RefSeq	XR_039365.1	ILMN_349240	LOC100129767	XR_039365.1	100129767
LOC653234	5420059	198.7	161.4	Homo sapiens	RefSeq	NM_133446.1	ILMN_162815	LOC653234	XR_016668.1	653234
UFM1	4280133	890.9	723.7	Homo sapiens	RefSeq	NM_016617.1	ILMN_12438	UFM1	NM_016617.1	51569
APAF1	1820324	464.7	377.5	Homo sapiens	RefSeq	NM_181869.1	ILMN_29517	APAF1	NM_013229.2	317
DNAJC7	3290037	2002.9	1627.1	Homo sapiens	RefSeq	NM_003315.1	ILMN_19727	DNAJC7	NM_003315.1	7266
ASAP1	6840129	2875.1	2335.8	Homo sapiens	RefSeq	NM_018482.2	ILMN_184045	ASAP1	NM_018482.2	50807
HS.128892	4900082	289.1	234.9	Homo sapiens	Unigene	Hs.128892	ILMN_76712	HS.128892	Hs.128892
AZIN1	3990523	318.6	258.9	Homo sapiens	RefSeq	NM_015878.4	ILMN_4825	AZIN1	NM_015878.4	51582
HS.540678	2970037	154.8	125.8	Homo sapiens	Unigene	Hs.540678	ILMN_105292	HS.540678	Hs.540678
CD34	4730021	168.2	136.7	Homo sapiens	RefSeq	NM_001773.1	ILMN_137184	CD34	NM_001773.1	947
LOC642198	5820047	165	134.1	Homo sapiens	RefSeq	XM_936255.1	ILMN_137340	LOC642198	XM_936255.1	642198
IL17RB	1070152	163.4	132.8	Homo sapiens	RefSeq	NM_172234.1	ILMN_8557	IL17RB	NM_018725.3	55540
BRCA1	540411	345.1	280.5	Homo sapiens	RefSeq	NM_007304.2	ILMN_27536	BRCA1	NM_007304.2	672
KAZALD1	1450202	247.9	201.5	Homo sapiens	RefSeq	NM_030929.3	ILMN_28149	KAZALD1	NM_030929.3	81621
HS.126468	5490059	155	126	Homo sapiens	Unigene	Hs.126468	ILMN_76266	HS.126468	Hs.126468
MACROD2	5420114	148.6	120.8	Homo sapiens	RefSeq	NM_001033086.1	ILMN_24304	MACROD2	NM_080676.5	140733
MAPK1	3180398	366.7	298.1	Homo sapiens	RefSeq	NM_138957.2	ILMN_1351	MAPK1	NM_138957.2	5594
LGR5	7150403	188.7	153.4	Homo sapiens	RefSeq	NM_003667.2	ILMN_20455	LGR5	NM_003667.2	8549
ALG3	2650167	2406.8	1956.7	Homo sapiens	RefSeq	NM_001006940.1	ILMN_21968	ALG3	NM_005787.4	10195
HS.22566	2850088	549.2	446.5	Homo sapiens	Unigene	Hs.22566	ILMN_71771	HS.22566	Hs.22566
MYLK	3710762	149.2	121.3	Homo sapiens	RefSeq	NM_053030.2	ILMN_15759	MYLK	NM_053030.2	4638
MAK16	3060397	1166.7	948.6	Homo sapiens	RefSeq	NM_032509.2	ILMN_18111	MAK16	NM_032509.2	84549
SLC39A3	4560671	3016.7	2453	Homo sapiens	RefSeq	NM_144564.4	ILMN_27676	SLC39A3	NM_144564.4	29985
CD151	6330474	3531	2871.2	Homo sapiens	RefSeq	NM_139030.3	ILMN_44841	CD151	NM_139030.3	977
FHOD1	50129	400.9	326	Homo sapiens	RefSeq	NM_013241.1	ILMN_14837	FHOD1	NM_013241.2	29109
RASL11B	3370129	1098.5	893.3	Homo sapiens	RefSeq	NM_023940.2	ILMN_7453	RASL11B	NM_023940.2	65997
CNN2	2230242	155.8	126.7	Homo sapiens	RefSeq	NM_004368.2	ILMN_26898	CNN2	NM_004368.2	1265
METRNL	5810504	188	152.9	Homo sapiens	RefSeq	NM_001004431.1	ILMN_13002	METRNL	NM_001004431.1	284207
KIAA1409	290097	154.8	125.9	Homo sapiens	RefSeq	XM_939968.1	ILMN_178374	KIAA1409	NM_020818.3	57578
TYMS	5910364	3127.8	2543.9	Homo sapiens	RefSeq	NM_001071.1	ILMN_26899	TYMS	NM_001071.1	7298
LOC440956	4610358	150.1	122.1	Homo sapiens	RefSeq	XM_496643.2	ILMN_38329	LOC440956	XM_496643.2	440956
FLJ39827	5420400	750	610.1	Homo sapiens	RefSeq	NM_152424.1	ILMN_19358	FLJ39827	NM_152424.1	139285
KIAA1026	1400382	143.7	116.9	Homo sapiens	RefSeq	NM_001018001.1	ILMN_13879	KIAA1026	NM_001018001.1	23254
PDILT	730025	141.1	114.8	Homo sapiens	RefSeq	NM_174924.1	ILMN_3051	PDILT	NM_174924.1	204474
PLXND1	4210370	203.9	165.9	Homo sapiens	RefSeq	NM_015103.1	ILMN_17916	PLXND1	NM_015103.1	23129
C1ORF19	3870112	1320	1074	Homo sapiens	RefSeq	NM_052965.1	ILMN_16022	C1ORF19	NM_052965.1	116461
INPP1	6660315	913.3	743.3	Homo sapiens	RefSeq	NM_002194.2	ILMN_15372	INPP1	NM_002194.2	3628
SNHG12	3990500	239.7	195.1	Homo sapiens	RefSeq	NR_024127.1	ILMN_366733	SNHG12	NR_024127.1	85028
FAM53B	6380079	609	495.7	Homo sapiens	RefSeq	NM_014661.3	ILMN_26314	FAM53B	NM_014661.3	9679
EIF2S2	3400577	649.2	528.5	Homo sapiens	RefSeq	NM_003908.3	ILMN_23053	EIF2S2	NM_003908.3	8894
SENP5	2680703	757.4	616.6	Homo sapiens	RefSeq	NM_152699.4	ILMN_24031	SENP5	NM_152699.4	205564
EREG	610170	165.8	135	Homo sapiens	RefSeq	NM_001432.1	ILMN_168789	EREG	NM_001432.2	2069
HS.197700	7560768	149.7	121.9	Homo sapiens	Unigene	Hs.197700	ILMN_81463	HS.197700	Hs.197700
SLC18A1	6020243	1388.3	1130.5	Homo sapiens	RefSeq	NM_003053.1	ILMN_23324	SLC18A1	NM_003053.1	6570
HS.564680	2120576	188.5	153.5	Homo sapiens	Unigene	Hs.564680	ILMN_117300	HS.564680	Hs.564680
LOC727899	460088	208.5	169.8	Homo sapiens	RefSeq	XM_001125912.1	ILMN_174744	LOC727899	XM_001125912.1	727899
PIGW	5080647	831.9	677.5	Homo sapiens	RefSeq	NM_178517.3	ILMN_162681	PIGW	NM_178517.3	284098
C10ORF4	6100458	169.8	138.3	Homo sapiens	RefSeq	NM_203440.2	ILMN_28277	C10ORF4	NM_203440.2	118924
KIAA0406	4810220	581.2	473.4	Homo sapiens	RefSeq	NM_014657.1	ILMN_9132	KIAA0406	NM_014657.1	9675
SLC34A2	4760296	158	128.7	Homo sapiens	RefSeq	NM_006424.1	ILMN_13850	SLC34A2	NM_006424.1	10568
LOC100129104	5560324	159.1	129.6	Homo sapiens	RefSeq	XM_001713915.1	ILMN_336849	LOC100129104	XM_001713915.1	100129104
PYCR1	6510477	175.3	142.8	Homo sapiens	RefSeq	NM_153824.1	ILMN_8761	PYCR1	NM_153824.1	5831
C12ORF48	1400743	289.7	236	Homo sapiens	RefSeq	NM_002674.2	ILMN_42497	C12ORF48	NM_017915.2	55010
CLRN2	7610554	148.9	121.3	Homo sapiens	RefSeq	NM_001079827.2	ILMN_370114	CLRN2	NM_001079827.2	645104
LINGO1	1660121	212.6	173.2	Homo sapiens	RefSeq	NM_032808.5	ILMN_28172	LINGO1	NM_032808.5	84894
TJP2	3120615	285.5	232.6	Homo sapiens	RefSeq	NM_201629.1	ILMN_3071	TJP2	NM_201629.1	9414
PLXNA4	450471	165.2	134.6	Homo sapiens	RefSeq	NM_181775.3	ILMN_22206	PLXNA4	NM_181775.3	91584
LOC400388	5310326	169	137.7	Homo sapiens	RefSeq	XM_378523.3	ILMN_31333	LOC400388	XM_378523.3	400388
KCNH2	4060192	770.5	627.8	Homo sapiens	RefSeq	NM_172056.1	ILMN_18264	KCNH2	NM_172056.1	3757
LOC646144	6270132	203.1	165.5	Homo sapiens	RefSeq	XM_935294.1	ILMN_45775	LOC646144	XM_935294.1	646144
MYRIP	4220370	316	257.5	Homo sapiens	RefSeq	NM_015460.2	ILMN_28637	MYRIP	NM_015460.2	25924
HS.19339	4780187	976.7	795.9	Homo sapiens	Unigene	Hs.19339	ILMN_71591	HS.19339	Hs.19339
C8ORF41	4590646	1728.1	1408.3	Homo sapiens	RefSeq	NM_025115.1	ILMN_19175	C8ORF41	NM_025115.1	80185
ECE2	4810136	143.2	116.7	Homo sapiens	RefSeq	NM_014693.2	ILMN_175313	ECE2	NM_014693.2	9718
LOC645566	7510136	197.8	161.2	Homo sapiens	RefSeq	XM_928583.1	ILMN_38691	LOC645566	XM_928583.1	645566
C7ORF29	4490608	218.9	178.4	Homo sapiens	RefSeq	NM_138434.2	ILMN_27248	C7ORF29	NM_138434.2	113763
SIVA	5550673	1819.9	1483.2	Homo sapiens	RefSeq	NM_006427.2	ILMN_26581	SIVA	NM_006427.2	10572
CNBP	5900600	5978.3	4872.3	Homo sapiens	RefSeq	NM_003418.1	ILMN_9092	CNBP	NM_003418.1	7555
HS.538607	7560504	166	135.3	Homo sapiens	Unigene	Hs.538607	ILMN_104010	HS.538607	Hs.538607
TXNDC5	7330341	256.3	208.9	Homo sapiens	RefSeq	NM_030810.2	ILMN_24968	TXNDC5	NM_030810.2	81567
PHF17	3170615	197.4	160.9	Homo sapiens	RefSeq	NM_199320.1	ILMN_1535	PHF17	NM_024900.3	79960
LOC648364	1440692	163.9	133.6	Homo sapiens	RefSeq	XM_931228.1	ILMN_38862	LOC648364	XM_943291.1	648364
LOC731823	2480142	158.5	129.2	Homo sapiens	RefSeq	XM_942277.1	ILMN_164001	LOC731823	XM_001133747.1	731823
C17ORF96	6250427	480	391.3	Homo sapiens	RefSeq	NM_001130677.1	ILMN_366287	C17ORF96	NM_001130677.1	100170841
HS.568434	5050079	153.8	125.4	Homo sapiens	Unigene	Hs.568434	ILMN_120615	HS.568434	Hs.568434
SH2D3C	5870450	158.2	129	Homo sapiens	RefSeq	NM_005489.1	ILMN_12196	SH2D3C	NM_005489.1	10044
DDX56	7380653	1733.5	1413.6	Homo sapiens	RefSeq	NM_019082.2	ILMN_23028	DDX56	NM_019082.2	54606
TCOF1	3130435	160.4	130.8	Homo sapiens	RefSeq	NM_000356.2	ILMN_18418	TCOF1	NM_000356.2	6949
LOC100132488	3460537	25971.2	21179.5	Homo sapiens	RefSeq	XR_038623.1	ILMN_345847	LOC100132488	XR_038623.1	100132488
PRSS12	2480692	434.7	354.5	Homo sapiens	RefSeq	NM_003619.2	ILMN_19375	PRSS12	NM_003619.2	8492
TNPO2	2450382	2590.5	2112.6	Homo sapiens	RefSeq	NM_013433.3	ILMN_4771	TNPO2	NM_013433.3	30000
ARID5B	1410408	650	530.1	Homo sapiens	RefSeq	NM_032199.1	ILMN_165822	ARID5B	NM_032199.1	84159
LOC100134648	7570228	2161.3	1762.7	Homo sapiens	RefSeq	XM_001724681.1	ILMN_339558	LOC100134648	XM_001724681.1	100134648
DIAPH1	3940670	1767.1	1441.3	Homo sapiens	RefSeq	NM_005219.3	ILMN_168717	DIAPH1	NM_005219.3	1729
MAP2K3	3170017	340.1	277.4	Homo sapiens	RefSeq	XM_940575.1	ILMN_25854	MAP2K3	NM_002756.3	5606
MPPED1	2450243	146.5	119.5	Homo sapiens	RefSeq	XM_936442.1	ILMN_45823	MPPED1	XM_936442.1	758
HNRPK	610494	1158.5	945	Homo sapiens	RefSeq	NM_031263.1	ILMN_16515	HNRPK	NM_031263.1	3190
EBAG9	4900270	339.3	276.8	Homo sapiens	RefSeq	NM_004215.3	ILMN_22318	EBAG9	NM_004215.3	9166
TP53I11	240608	185.7	151.5	Homo sapiens	RefSeq	NM_006034.2	ILMN_17812	TP53I11	NM_006034.2	9537
MMS19L	2230528	2543.9	2075.4	Homo sapiens	RefSeq	NM_022362.2	ILMN_6965	MMS19L	NM_022362.2	64210
PGAM1	2680706	2343.7	1912.1	Homo sapiens	RefSeq	NM_002629.2	ILMN_26357	PGAM1	NM_002629.2	5223
IKBKAP	2970129	187.4	152.9	Homo sapiens	RefSeq	NM_003640.2	ILMN_30229	IKBKAP	NM_003640.2	8518
MSI2	7040369	408.5	333.3	Homo sapiens	RefSeq	NM_170721.1	ILMN_25750	MSI2	NM_170721.1	124540
GART	3780435	1287	1050.1	Homo sapiens	RefSeq	NM_175085.1	ILMN_19282	GART	NM_175085.1	2618
NUDC	6110477	7099.8	5793.2	Homo sapiens	RefSeq	NM_006600.2	ILMN_13044	NUDC	NM_006600.2	10726
ARL4A	1010161	222.8	181.8	Homo sapiens	RefSeq	NM_212460.1	ILMN_7258	ARL4A	NM_001037164.1	10124
HS.547175	7380332	166.3	135.7	Homo sapiens	Unigene	Hs.547175	ILMN_109465	HS.547175	Hs.547175
TCF3	4900348	1117.5	911.9	Homo sapiens	RefSeq	NM_003200.1	ILMN_173421	TCF3	NM_003200.1	6929
TMEM41A	2100709	926.8	756.3	Homo sapiens	RefSeq	NM_080652.2	ILMN_28063	TMEM41A	NM_080652.2	90407
EIF5B	7330047	660.5	539	Homo sapiens	RefSeq	NM_015904.2	ILMN_11571	EIF5B	NM_015904.3	9669
MYO19	2490324	265.3	216.5	Homo sapiens	RefSeq	NM_001033580.1	ILMN_23150	MYO19	NM_001033580.1	80179
LOC654189	5700671	337.2	275.2	Homo sapiens	RefSeq	XM_942687.1	ILMN_30702	LOC654189	XM_942687.1	654189
LOC643109	7610768	205.6	167.8	Homo sapiens	RefSeq	XM_932687.1	ILMN_32123	LOC643109	XM_932687.1	643109
TERT	6060044	149.6	122.1	Homo sapiens	RefSeq	NM_003219.1	ILMN_15491	TERT	NM_003219.1	7015
NHP2	6550291	5625.3	4591.3	Homo sapiens	RefSeq	NM_001034833.1	ILMN_14806	NHP2	NM_001034833.1	55651
LOC642282	150259	364.6	297.6	Homo sapiens	RefSeq	XM_925818.1	ILMN_41968	LOC642282	XM_925818.1	642282
ASPSCR1	6940484	2366.4	1931.6	Homo sapiens	RefSeq	NM_024083.2	ILMN_9446	ASPSCR1	NM_024083.2	79058
FAM49B	2630703	591.6	482.9	Homo sapiens	RefSeq	NM_016623.3	ILMN_14248	FAM49B	NM_016623.3	51571
GALNTL5	2940008	142.1	116	Homo sapiens	RefSeq	NM_145292.2	ILMN_8040	GALNTL5	NM_145292.2	168391
KAT5	1410411	165	134.7	Homo sapiens	RefSeq	NM_182710.1	ILMN_175545	KAT5	NM_182710.1	10524
GABPB2	7200431	1080.4	882	Homo sapiens	RefSeq	NM_181427.2	ILMN_18550	GABPB2	NM_016655.3	2553
PNMA3	7320270	280.7	229.2	Homo sapiens	RefSeq	NM_013364.2	ILMN_16752	PNMA3	NM_013364.4	29944
CAMK1D	4210022	262.2	214.1	Homo sapiens	RefSeq	NM_020397.2	ILMN_24826	CAMK1D	NM_153498.2	57118
TUBB6	520255	539.8	440.9	Homo sapiens	RefSeq	NM_032525.1	ILMN_26276	TUBB6	NM_032525.1	84617
HNRPM	6290246	257.8	210.6	Homo sapiens	RefSeq	NM_005968.2	ILMN_24927	HNRPM	NM_005968.2	4670
LOC729351	5390537	208.7	170.5	Homo sapiens	RefSeq	XM_932734.1	ILMN_173212	LOC729351	XM_001130016.1	729351
CD24	5090347	1237.7	1011.2	Homo sapiens	RefSeq	NM_013230.2	ILMN_28723	CD24	NM_013230.2	100133941
TM2D3	2710025	392.4	320.6	Homo sapiens	RefSeq	NM_078474.1	ILMN_28191	TM2D3	NM_078474.2	80213
LOC728457	6960192	636.3	519.9	Homo sapiens	RefSeq	XR_037027.1	ILMN_352874	LOC728457	XR_037027.1	728457
USP22	2680086	421.5	344.4	Homo sapiens	RefSeq	XM_942262.1	ILMN_308693	USP22	NM_015276.1	23326
TCL1B	5720047	153.2	125.2	Homo sapiens	RefSeq	NM_199206.1	ILMN_12755	TCL1B	NM_199206.1	9623
C9ORF140	1010470	2243.6	1833.6	Homo sapiens	RefSeq	NM_178448.2	ILMN_24887	C9ORF140	NM_178448.2	89958
HS.360349	50100	160.9	131.5	Homo sapiens	Unigene	Hs.360349	ILMN_87486	HS.360349	Hs.360349
LOC255783	1300369	573.1	468.4	Homo sapiens	RefSeq	XR_001409.1	ILMN_13825	LOC255783	NR_002797.1	255783
HOXD9	2940097	194.9	159.3	Homo sapiens	RefSeq	NM_014213.2	ILMN_166260	HOXD9	NM_014213.2	3235
GTF2H4	1500609	1094.7	894.9	Homo sapiens	RefSeq	NM_001517.4	ILMN_9775	GTF2H4	NM_001517.4	2968
ITSN2	4590687	208.8	170.7	Homo sapiens	RefSeq	NM_147152.1	ILMN_6885	ITSN2	NM_147152.1	50618
WDR22	1570020	425.9	348.2	Homo sapiens	RefSeq	NM_003861.1	ILMN_22204	WDR22	NM_003861.1	8816
NFKBIB	2360537	418.9	342.5	Homo sapiens	RefSeq	NM_002503.3	ILMN_9874	NFKBIB	NM_002503.3	4793
PTDSS1	60128	4027.1	3292.8	Homo sapiens	RefSeq	NM_014754.1	ILMN_4241	PTDSS1	NM_014754.1	9791
IFNW1	4540669	149.2	122	Homo sapiens	RefSeq	NM_002177.1	ILMN_179477	IFNW1	NM_002177.1	3467
ATG4B	2060136	1609.5	1316.1	Homo sapiens	RefSeq	NM_178326.2	ILMN_24355	ATG4B	NM_178326.2	23192
RAXL1	2120653	411.5	336.5	Homo sapiens	RefSeq	NM_032753.2	ILMN_21452	RAXL1	NM_032753.2	84839
CCT6A	2600630	2182	1784.4	Homo sapiens	RefSeq	NM_001762.3	ILMN_164979	CCT6A	NM_001762.3	908
NRG1	1940128	258	211	Homo sapiens	RefSeq	NM_013961.1	ILMN_3748	NRG1	NM_013962.2	3084
CWF19L2	1580296	441.9	361.4	Homo sapiens	RefSeq	NM_152434.1	ILMN_14972	CWF19L2	NM_152434.1	143884
FARSA	2360167	854.9	699.2	Homo sapiens	RefSeq	NM_004461.1	ILMN_30289	FARSA	NM_004461.2	2193
HS.125087	3990010	199.4	163.1	Homo sapiens	Unigene	Hs.125087	ILMN_76085	HS.125087	Hs.125087
EFNB1	4730019	279.8	228.9	Homo sapiens	RefSeq	NM_004429.3	ILMN_165862	EFNB1	NM_004429.3	1947
PAK2	6220403	272.7	223.1	Homo sapiens	RefSeq	NM_002577.3	ILMN_183958	PAK2	XM_001126110.1	5062
FDX1L	5090053	865.6	708.2	Homo sapiens	RefSeq	NM_001031734.1	ILMN_19980	FDX1L	NM_001031734.2	112812
MAGEA11	1500452	174.4	142.7	Homo sapiens	RefSeq	NM_005366.4	ILMN_17451	MAGEA11	NM_005366.4	4110
TCF7L2	6900491	288.3	235.9	Homo sapiens	RefSeq	NM_030756.1	ILMN_10599	TCF7L2	NM_030756.2	6934
PPARD	2630168	240.5	196.8	Homo sapiens	RefSeq	NM_006238.2	ILMN_139271	PPARD	NM_006238.2	5467
DNAJC15	2190707	159.6	130.6	Homo sapiens	RefSeq	NM_013238.2	ILMN_18054	DNAJC15	NM_013238.2	29103
FLJ40453	5900541	159.6	130.6	Homo sapiens	RefSeq	NM_001007542.1	ILMN_164641	FLJ40453	NM_001007542.1	401217
HS.547341	2490735	226.3	185.2	Homo sapiens	Unigene	Hs.547341	ILMN_109507	HS.547341	Hs.547341
LOC728188	1980241	1679.6	1374.6	Homo sapiens	RefSeq	XM_001126103.2	ILMN_178441	LOC728188	XM_001126103.2	728188
LOC441061	450373	1014.3	830.2	Homo sapiens	RefSeq	XM_941081.1	ILMN_162263	LOC441061	XM_496738.3	441061
CCDC97	6650201	910.2	745	Homo sapiens	RefSeq	NM_052848.1	ILMN_24401	CCDC97	NM_052848.1	90324
DNAH17	3990541	138.3	113.2	Homo sapiens	RefSeq	NM_003727.1	ILMN_16763	DNAH17	NM_003727.1	8632
LRRC8A	5890364	880.1	720.4	Homo sapiens	RefSeq	NM_019594.2	ILMN_18635	LRRC8A	NM_019594.2	56262
TMEM185B	3850722	429.9	351.9	Homo sapiens	RefSeq	NR_000034.1	ILMN_3887	TMEM185B	NR_000034.1	79134
RGS19	730685	944.7	773.3	Homo sapiens	RefSeq	NM_005873.1	ILMN_42727	RGS19	NM_005873.2	10287
N4BP1	70743	164.8	134.9	Homo sapiens	RefSeq	NM_153029.3	ILMN_23393	N4BP1	NM_153029.3	9683
GMPS	2480630	2415.6	1977.4	Homo sapiens	RefSeq	NM_003875.2	ILMN_16531	GMPS	NM_003875.2	8833
PRR22	2970746	197.4	161.6	Homo sapiens	RefSeq	NM_153359.1	ILMN_12310	PRR22	NM_153359.1	163154
OR4M2	2970725	167.1	136.8	Homo sapiens	RefSeq	NM_001004719.1	ILMN_183196	OR4M2	NM_001004719.1	390538
PTPDC1	990653	144.5	118.3	Homo sapiens	RefSeq	NM_152422.3	ILMN_10895	PTPDC1	NM_152422.3	138639
PODXL2	3360669	1652.6	1353	Homo sapiens	RefSeq	NM_015720.1	ILMN_26815	PODXL2	NM_015720.1	50512
TFB2M	5270296	2414	1976.4	Homo sapiens	RefSeq	NM_022366.1	ILMN_24706	TFB2M	NM_022366.1	64216
TUBG1	1230161	317.2	259.7	Homo sapiens	RefSeq	XM_944510.1	ILMN_176354	TUBG1	NM_001070.3	7283
DDX19B	2510553	379	310.3	Homo sapiens	RefSeq	NM_001014451.1	ILMN_17268	DDX19B	NM_001014451.1	11269
HSPA5	870131	2145.7	1756.8	Homo sapiens	RefSeq	NM_005347.2	ILMN_16546	HSPA5	NM_005347.2	3309
SKP2	4730674	1587.6	1299.9	Homo sapiens	RefSeq	NM_032637.2	ILMN_27439	SKP2	NM_005983.2	6502
SNORD1A	650209	238.4	195.2	Homo sapiens	RefSeq	NR_004395.1	ILMN_352770	SNORD1A	NR_004395.1	677848
MGC42630	2190133	219.1	179.4	Homo sapiens	RefSeq	NM_175923.3	ILMN_138411	MGC42630	NM_175923.3	286301
LOC645321	3710670	143.5	117.5	Homo sapiens	RefSeq	XM_001714545.1	ILMN_335443	LOC645321	XM_001714545.1	645321
ID2B	4280008	197.6	161.8	Homo sapiens	RefSeq	XM_930541.1	ILMN_137997	ID2B	XM_930541.1	84099
C2ORF32	2350142	1220.9	999.9	Homo sapiens	RefSeq	NM_015463.1	ILMN_1437	C2ORF32	NM_015463.1	25927
LOC728411	6130292	180.7	148	Homo sapiens	RefSeq	XM_931940.1	ILMN_180954	LOC728411	XM_001128030.1	728411
GALM	2480450	302.3	247.6	Homo sapiens	RefSeq	NM_138801.1	ILMN_10698	GALM	NM_138801.1	130589
ACTB	4610390	20014.3	16393.3	Homo sapiens	RefSeq	NM_001101.2	ILMN_2565	ACTB	NM_001101.2	60
LOC729264	5720475	144.3	118.2	Homo sapiens	RefSeq	XM_934842.1	ILMN_170805	LOC729264	XM_001133677.1	729264
IMPDH1	360162	325.1	266.3	Homo sapiens	RefSeq	NM_001142573.1	ILMN_369946	IMPDH1	NM_001142573.1	3614
LOC572558	7330209	245.5	201.1	Homo sapiens	RefSeq	NR_015423.1	ILMN_371754	LOC572558	NR_015423.1	572558
MGC45800	3360441	237.3	194.4	Homo sapiens	RefSeq	NM_178838.3	ILMN_173200	MGC45800	XR_017780.1	90768
HS.560457	6590431	164.3	134.6	Homo sapiens	Unigene	Hs.560457	ILMN_114257	HS.560457	Hs.560457
LIG1	5050113	748.5	613.2	Homo sapiens	RefSeq	NM_000234.1	ILMN_8009	LIG1	NM_000234.1	3978
THAP4	2000259	237.5	194.6	Homo sapiens	RefSeq	NM_015963.4	ILMN_8784	THAP4	NM_015963.4	51078
NMT2	5860066	178.3	146.1	Homo sapiens	RefSeq	NM_004808.2	ILMN_168721	NMT2	NM_004808.2	9397
ID3	7570324	5613.6	4600	Homo sapiens	RefSeq	NM_002167.2	ILMN_6829	ID3	NM_002167.2	3399
KIF11	4060176	875.8	717.8	Homo sapiens	RefSeq	NM_004523.2	ILMN_182103	KIF11	NM_004523.2	3832
HS.147496	7650719	167.4	137.2	Homo sapiens	Unigene	Hs.147496	ILMN_78507	HS.147496	Hs.147496
MAPKAPK5	6510725	912.1	747.6	Homo sapiens	RefSeq	NM_139078.1	ILMN_29245	MAPKAPK5	NM_139078.1	8550
STEAP3	1300762	347.1	284.5	Homo sapiens	RefSeq	NM_018234.2	ILMN_28415	STEAP3	NM_018234.2	55240
SMAGP	4610139	340.5	279.1	Homo sapiens	RefSeq	NM_001031628.1	ILMN_22631	SMAGP	NM_001033873.1	57228
BRD4	6060768	171.4	140.5	Homo sapiens	RefSeq	NM_014299.1	ILMN_19745	BRD4	NM_014299.1	23476
MRRF	7200059	299	245.1	Homo sapiens	RefSeq	NM_199176.1	ILMN_4576	MRRF	NM_199176.1	92399
USP16	2260253	148.7	121.9	Homo sapiens	RefSeq	NM_001032410.1	ILMN_9629	USP16	NM_001032410.1	10600
TMEFF2	270703	523.4	429.1	Homo sapiens	RefSeq	NM_016192.2	ILMN_17013	TMEFF2	NM_016192.2	23671
PTRH2	5560255	247	202.5	Homo sapiens	RefSeq	NM_001015509.1	ILMN_6658	PTRH2	NM_001015509.1	51651
C10ORF78	5570300	524.1	429.7	Homo sapiens	RefSeq	NM_145247.4	ILMN_1251	C10ORF78	NM_145247.4	119392
C6ORF54	10167	356.5	292.3	Homo sapiens	RefSeq	NM_014354.1	ILMN_441	C6ORF54	NM_014354.1	26236
KIAA0182	4390382	2647.6	2170.9	Homo sapiens	RefSeq	NM_014615.1	ILMN_162391	KIAA0182	NM_014615.1	23199
LOC731314	4120538	3955.2	3243.1	Homo sapiens	RefSeq	NM_002105.2	ILMN_165464	LOC731314	XM_001129173.1	731314
HS.250648	4830014	766	628.1	Homo sapiens	Unigene	Hs.250648	ILMN_83371	HS.250648	Hs.250648
LRRC37A4	3890041	161.1	132.1	Homo sapiens	RefSeq	NR_002940.1	ILMN_45485	LRRC37A4	NR_002940.1	55073
EME1	1260398	361.1	296.1	Homo sapiens	RefSeq	NM_152463.1	ILMN_3574	EME1	NM_152463.1	146956
SORD	540246	390	319.8	Homo sapiens	RefSeq	NM_003104.3	ILMN_162054	SORD	NM_003104.3	6652
RFC4	2030315	1881.3	1542.8	Homo sapiens	RefSeq	NM_002916.3	ILMN_20643	RFC4	NM_181573.1	5984
LOC728969	610242	175.7	144.1	Homo sapiens	RefSeq	XM_001732826.1	ILMN_341510	LOC728969	XM_001732826.1	728969
TRPA1	4780167	161.3	132.3	Homo sapiens	RefSeq	NM_007332.1	ILMN_7264	TRPA1	NM_007332.2	8989
LOC100190986	1660044	282	231.3	Homo sapiens	RefSeq	NR_024456.1	ILMN_371673	LOC100190986	NR_024456.1	100190986
LOC399491	4250224	269.8	221.3	Homo sapiens	RefSeq	XR_041580.1	ILMN_348333	LOC399491	XR_041580.1	399491
FAF1	3840164	780.6	640.3	Homo sapiens	RefSeq	NM_007051.2	ILMN_25532	FAF1	NM_007051.2	11124
LOC388397	4880037	194.2	159.3	Homo sapiens	RefSeq	XM_373737.3	ILMN_46010	LOC388397	XM_373737.3	388397
CTGLF7	1400026	1252.8	1027.7	Homo sapiens	RefSeq	XM_001714786.1	ILMN_335793	CTGLF7	XM_001714786.1	728127
LOC641820	3890037	513.3	421.1	Homo sapiens	RefSeq	XM_935883.1	ILMN_35464	LOC641820	XM_935883.1	641820
LOC642784	6580647	334.1	274.1	Homo sapiens	RefSeq	XR_038731.1	ILMN_338537	LOC642784	XR_038731.1	642784
MAP4K2	6400386	571.4	468.8	Homo sapiens	RefSeq	NM_004579.2	ILMN_8521	MAP4K2	NM_004579.2	5871
PPM1G	3140008	9921.2	8139.8	Homo sapiens	RefSeq	NM_002707.3	ILMN_3981	PPM1G	NM_002707.3	5496
NUPL1	5290537	274.6	225.3	Homo sapiens	RefSeq	NM_014089.3	ILMN_174775	NUPL1	NM_014089.3	9818
PDCL3	460750	878.4	720.7	Homo sapiens	RefSeq	XM_929879.1	ILMN_30010	PDCL3	NM_024065.3	79031
MIR1253	4570709	213.9	175.5	Homo sapiens	RefSeq	NR_031654.1	ILMN_388578	MIR1253	NR_031654.1	100302208
LOC731954	6580019	279.2	229.1	Homo sapiens	RefSeq	XR_015662.2	ILMN_171138	LOC731954	XR_015662.2	731954
CENPA	2600392	1955.1	1604.3	Homo sapiens	RefSeq	NM_001809.2	ILMN_180589	CENPA	NM_001042426.1	1058
ASB13	5050575	458.2	376	Homo sapiens	RefSeq	NM_024701.2	ILMN_16322	ASB13	NM_024701.2	79754
FAM46A	3940133	519	425.9	Homo sapiens	RefSeq	NM_017633.1	ILMN_12554	FAM46A	NM_017633.2	55603
LOC729692	6660575	246.5	202.3	Homo sapiens	RefSeq	NM_017548.3	ILMN_169720	LOC729692	XM_001131055.1	729692
GRWD1	670554	1265.9	1039	Homo sapiens	RefSeq	NM_031485.2	ILMN_180756	GRWD1	NM_031485.2	83743
ST8SIA3	2070014	244.4	200.6	Homo sapiens	RefSeq	NM_015879.1	ILMN_166170	ST8SIA3	NM_015879.2	51046
MGC10997	160079	2603.1	2136.6	Homo sapiens	RefSeq	NR_001565.1	ILMN_10600	MGC10997	NR_001565.1	84741
VEGFA	2640224	519.2	426.2	Homo sapiens	RefSeq	NM_003376.4	ILMN_5540	VEGFA	NM_003376.4	7422
PXN	6450541	190.4	156.3	Homo sapiens	RefSeq	NM_002859.1	ILMN_14932	PXN	NM_002859.1	5829
DPH2	5090019	206.6	169.6	Homo sapiens	RefSeq	NM_001384.4	ILMN_174423	DPH2	NM_001384.4	1802
POTEF	4850138	9731.2	7988.7	Homo sapiens	RefSeq	NM_001099771.1	ILMN_307810	POTEF	NM_001099771.1	728378
INO80	3890048	688.8	565.5	Homo sapiens	RefSeq	NM_032196.3	ILMN_183472	INO80	NM_017553.1	54617
LOC729317	990097	6584.8	5406.1	Homo sapiens	RefSeq	XM_941786.1	ILMN_164306	LOC729317	XM_001133585.1	729317
LOC731670	4760201	147.5	121.1	Homo sapiens	RefSeq	Hs.533616	ILMN_167517	LOC731670	XM_001130403.1	731670
LOC729338	670553	152	124.8	Homo sapiens	RefSeq	NR_024041.1	ILMN_363586	LOC729338	NR_024041.1	729338
PREB	2060274	1017.7	835.6	Homo sapiens	RefSeq	NM_013388.4	ILMN_6913	PREB	NM_013388.4	10113
COX4NB	2630553	1011.7	830.7	Homo sapiens	RefSeq	NM_006067.3	ILMN_21601	COX4NB	NM_006067.3	10328
SNORA76	4230477	533.4	438	Homo sapiens	RefSeq	NR_002995.1	ILMN_179487	SNORA76	NR_002995.1	677842
KRT20	5290674	154.9	127.2	Homo sapiens	RefSeq	NM_019010.1	ILMN_161882	KRT20	NM_019010.1	54474
ANG	3930392	198.6	163.1	Homo sapiens	RefSeq	NM_001145.2	ILMN_307787	ANG	NM_001097577.1	283
ING1	5090040	420.9	345.7	Homo sapiens	RefSeq	NM_198219.1	ILMN_2492	ING1	NM_198219.1	3621
NKX6-3	6510086	152.3	125.1	Homo sapiens	RefSeq	NM_152568.2	ILMN_46286	NKX6-3	NM_152568.2	157848
HS.541987	3780075	160.8	132.1	Homo sapiens	Unigene	Hs.541987	ILMN_106043	HS.541987	Hs.541987
SNAI2	50255	316.2	259.8	Homo sapiens	RefSeq	NM_003068.3	ILMN_165913	SNAI2	NM_003068.3	6591
PDE2A	6900543	385.9	317.1	Homo sapiens	RefSeq	NM_002599.1	ILMN_14910	PDE2A	NM_002599.1	5138
AK2P2	5090554	185.1	152.1	Homo sapiens	RefSeq	XR_017211.2	ILMN_168105	AK2P2	XR_017211.2	339736
CECR7	1780274	244.1	200.6	Homo sapiens	RefSeq	XM_927968.1	ILMN_33142	CECR7	XM_927968.1	27438
NMB	5670594	440.1	361.7	Homo sapiens	RefSeq	NM_021077.3	ILMN_174851	NMB	NM_021077.3	4828
LPHN3	1170739	160	131.5	Homo sapiens	RefSeq	XM_937110.1	ILMN_18053	LPHN3	NM_015236.3	23284
C2CD2L	6520364	270.6	222.4	Homo sapiens	RefSeq	NM_014807.3	ILMN_164365	C2CD2L	NM_014807.3	9854
STARD5	3190433	182.5	150	Homo sapiens	RefSeq	NM_181900.2	ILMN_18773	STARD5	NM_181900.2	80765
ZNF496	4200747	152.2	125.1	Homo sapiens	RefSeq	NM_032752.1	ILMN_10006	ZNF496	NM_032752.1	84838
PPAP2B	7050575	185.9	152.8	Homo sapiens	RefSeq	NM_003713.3	ILMN_3538	PPAP2B	NM_003713.3	8613
NFIC	1850259	423	347.7	Homo sapiens	RefSeq	NM_005597.2	ILMN_22629	NFIC	NM_205843.1	4782
CERK	3060692	1803.8	1482.7	Homo sapiens	RefSeq	NM_182661.1	ILMN_2275	CERK	NM_182661.1	64781
DHX9	3930689	850	698.7	Homo sapiens	RefSeq	NM_001357.2	ILMN_7196	DHX9	NM_001357.2	1660
LOC647474	610474	273.6	224.9	Homo sapiens	RefSeq	XM_943003.1	ILMN_42643	LOC647474	XM_943003.1	647474
DDX26B	3610347	178.1	146.4	Homo sapiens	RefSeq	NM_182540.3	ILMN_24553	DDX26B	NM_182540.3	203522
MSTO1	290554	432.7	355.7	Homo sapiens	RefSeq	NM_018116.2	ILMN_1073	MSTO1	NM_018116.2	55154
LOC100131986	5690136	175.9	144.6	Homo sapiens	RefSeq	XM_001717755.1	ILMN_346909	LOC100131986	XM_001717755.1	100131986
HS.565913	1940079	154.6	127.1	Homo sapiens	Unigene	Hs.565913	ILMN_118321	HS.565913	Hs.565913
LOC100131774	450709	178.8	147	Homo sapiens	RefSeq	XM_001719673.1	ILMN_346778	LOC100131774	XM_001719673.1	100131774
LRP8	2850403	240.1	197.4	Homo sapiens	RefSeq	NM_001018054.1	ILMN_20140	LRP8	NM_001018054.1	7804
LOC730200	6770709	159.8	131.4	Homo sapiens	RefSeq	XM_001719237.1	ILMN_345687	LOC730200	XM_001719237.1	730200
DLG1	4210541	232.4	191.1	Homo sapiens	RefSeq	NM_004087.1	ILMN_308327	DLG1	NM_001098424.1	1739
C11ORF83	460397	532.9	438.2	Homo sapiens	RefSeq	NM_001085372.1	ILMN_307024	C11ORF83	NM_001085372.1	790955
HS.543151	5670066	183	150.5	Homo sapiens	Unigene	Hs.543151	ILMN_106807	HS.543151	Hs.543151
SLC38A11	6450612	169.5	139.4	Homo sapiens	RefSeq	NM_173512.1	ILMN_22027	SLC38A11	NM_173512.1	151258
LOC732316	2030121	149.8	123.2	Homo sapiens	RefSeq	Hs.551651	ILMN_167098	LOC732316	XM_001132737.1	732316
HS.308802	630441	138	113.5	Homo sapiens	Unigene	Hs.308802	ILMN_85746	HS.308802	Hs.308802
ARPC1B	130717	320.5	263.6	Homo sapiens	RefSeq	NM_005720.2	ILMN_15741	ARPC1B	NM_005720.2	10095
HS.538525	1010039	182.6	150.2	Homo sapiens	Unigene	Hs.538525	ILMN_103954	HS.538525	Hs.538525
C2ORF18	830176	521.5	429	Homo sapiens	RefSeq	NM_017877.2	ILMN_39582	C2ORF18	NM_017877.3	54978
MLEC	1990546	2602	2140.6	Homo sapiens	RefSeq	NM_014730.2	ILMN_24410	MLEC	NM_014730.2	9761
CTBP1	3840309	292.8	240.9	Homo sapiens	RefSeq	NM_001012614.1	ILMN_21952	CTBP1	NM_001012614.1	1487
TCHP	730687	371.3	305.5	Homo sapiens	RefSeq	NM_032300.2	ILMN_2569	TCHP	NM_032300.2	84260
CT45A1	1940424	143.9	118.4	Homo sapiens	RefSeq	NM_001017417.1	ILMN_22935	CT45A1	NM_001017417.1	541466
ABHD3	5050241	237.7	195.6	Homo sapiens	RefSeq	NM_138340.3	ILMN_4359	ABHD3	NM_138340.3	171586
LOC643809	1820202	145.7	119.9	Homo sapiens	RefSeq	XM_931823.1	ILMN_45554	LOC643809	XM_943965.1	643809
LOC648210	4760243	4933.1	4060	Homo sapiens	RefSeq	XM_936790.1	ILMN_162972	LOC648210	XR_018923.1	648210
DAP	2710491	612	503.7	Homo sapiens	RefSeq	NM_004394.1	ILMN_26010	DAP	NM_004394.1	1611
FAM13A	4540376	287.7	236.8	Homo sapiens	RefSeq	NM_014883.2	ILMN_29857	FAM13A	NM_001015045.1	10144
MAPKAPK5	3140156	1603.7	1320	Homo sapiens	RefSeq	NM_139078.1	ILMN_29245	MAPKAPK5	NM_139078.1	8550
C20ORF141	5260189	154.4	127.1	Homo sapiens	RefSeq	NM_080739.2	ILMN_18465	C20ORF141	NM_080739.2	128653
LOC100134189	830674	1174.1	966.7	Homo sapiens	RefSeq	XM_001722214.1	ILMN_342428	LOC100134189	XM_001722214.1	100134189
MAD2L1BP	290025	171	140.8	Homo sapiens	RefSeq	NM_001003690.1	ILMN_23618	MAD2L1BP	NM_001003690.1	9587
LOC644877	2970561	1661.6	1368.3	Homo sapiens	RefSeq	XR_038951.1	ILMN_347839	LOC644877	XR_038951.1	644877
UBA52	6550358	1159.1	954.5	Homo sapiens	RefSeq	NM_003333.3	ILMN_27795	UBA52	NM_003333.3	7311
ZNF696	3310523	810.2	667.2	Homo sapiens	RefSeq	NM_030895.1	ILMN_21311	ZNF696	NM_030895.1	79943
HS.126512	6660372	147.9	121.8	Homo sapiens	Unigene	Hs.126512	ILMN_76277	HS.126512	Hs.126512
KIAA0251	3180309	240.3	197.9	Homo sapiens	RefSeq	NM_015027.1	ILMN_172283	KIAA0251	XM_001125924.1	23042
C19ORF48	2650349	1424.4	1173.2	Homo sapiens	RefSeq	NM_199250.1	ILMN_17977	C19ORF48	NM_199250.1	84798
LOC728956	940079	146.3	120.5	Homo sapiens	RefSeq	XM_927538.1	ILMN_177836	LOC728956	XM_001128901.1	728956
SKAP2	6040008	169	139.2	Homo sapiens	RefSeq	NM_003930.3	ILMN_177162	SKAP2	NM_003930.3	8935
KIAA0020	1500603	1245.6	1026	Homo sapiens	RefSeq	NM_014878.3	ILMN_19508	KIAA0020	NM_014878.4	9933
BUB3	5960465	476.5	392.5	Homo sapiens	RefSeq	NM_004725.2	ILMN_5562	BUB3	NM_004725.2	9184
TP53I3	4640341	190.6	157	Homo sapiens	RefSeq	NM_004881.2	ILMN_21366	TP53I3	NM_004881.2	9540
LOC100133293	5560551	150.4	123.9	Homo sapiens	RefSeq	XR_037392.1	ILMN_344678	LOC100133293	XR_037392.1	100133293
NOC2L	7570356	694.2	571.9	Homo sapiens	RefSeq	NM_015658.1	ILMN_10357	NOC2L	NM_015658.1	26155
ACACA	2630692	2253.6	1856.6	Homo sapiens	RefSeq	NM_000664.3	ILMN_176065	ACACA	NM_198839.1	31
SLC27A3	1440300	584.2	481.3	Homo sapiens	RefSeq	NM_024330.1	ILMN_820	SLC27A3	NM_024330.1	11000
PDCD2	4010546	1181.9	973.9	Homo sapiens	RefSeq	NM_144781.1	ILMN_16269	PDCD2	NM_144781.1	5134
AGTRAP	4900685	321.7	265.1	Homo sapiens	RefSeq	NM_001040194.1	ILMN_168421	AGTRAP	NM_001040194.1	57085
S100A7L2	1500270	138.7	114.3	Homo sapiens	RefSeq	NM_001045479.1	ILMN_167547	S100A7L2	NM_001045479.1	645922
ACYP1	3440689	644.1	530.8	Homo sapiens	RefSeq	NM_001107.3	ILMN_22509	ACYP1	NM_001107.3	97
VENTXP1	3190553	207.5	171	Homo sapiens	RefSeq	NR_001559.2	ILMN_370654	VENTXP1	NR_001559.2	139538
CEP68	1110039	280.9	231.5	Homo sapiens	RefSeq	NM_015147.1	ILMN_8720	CEP68	NM_015147.1	23177
FSD1	1510176	392.1	323.2	Homo sapiens	RefSeq	NM_024333.1	ILMN_13664	FSD1	NM_024333.1	79187
FAM7A3	3400767	162.3	133.8	Homo sapiens	RefSeq	XM_930882.1	ILMN_37226	FAM7A3	XM_930882.1	89837
ZMPSTE24	5390543	2060.1	1698.4	Homo sapiens	RefSeq	NM_005857.2	ILMN_176597	ZMPSTE24	NM_005857.3	10269
UBN1	3710041	155.5	128.2	Homo sapiens	RefSeq	NM_001079514.1	ILMN_172742	UBN1	NM_001079514.1	29855
KIAA0495	3450056	504.7	416.1	Homo sapiens	RefSeq	NM_207306.1	ILMN_27282	KIAA0495	NM_207306.1	57212
ANKRD32	6380747	301.4	248.5	Homo sapiens	RefSeq	NM_032290.2	ILMN_15362	ANKRD32	NM_032290.2	84250
2014-03-11	60731	2184	1800.7	Homo sapiens	RefSeq	NM_001102562.1	ILMN_345753	2014-03-11	NM_001102562.1	441061
SULF2	4050128	2071.9	1708.6	Homo sapiens	RefSeq	NM_018837.2	ILMN_18271	SULF2	NM_018837.2	55959
C10ORF6	6510368	600.6	495.3	Homo sapiens	RefSeq	NM_018121.2	ILMN_24540	C10ORF6	NM_018121.2	55719
LOC399815	4490224	154	127	Homo sapiens	RefSeq	XM_374836.2	ILMN_167425	LOC399815	XR_015659.1	399815
FTHL7	2970431	8118.9	6695.6	Homo sapiens	RefSeq	NR_002202.2	ILMN_16099	FTHL7	NR_002202.2	2500
ADCY7	50735	326.9	269.6	Homo sapiens	RefSeq	NM_001114.2	ILMN_24596	ADCY7	NM_001114.3	113
PPP2CB	270296	289.9	239.1	Homo sapiens	RefSeq	NM_001009552.1	ILMN_22922	PPP2CB	NM_001009552.1	5516
LOC729417	4210156	163.4	134.8	Homo sapiens	RefSeq	XM_001130201.2	ILMN_168683	LOC729417	XM_001130201.2	729417
TBC1D4	7650669	615.9	508.2	Homo sapiens	RefSeq	NM_014832.1	ILMN_164677	TBC1D4	NM_014832.2	9882
ADAM19	6900209	260.5	215	Homo sapiens	RefSeq	NM_033274.2	ILMN_12727	ADAM19	NM_033274.2	8728
VISA	6900020	323.5	267	Homo sapiens	RefSeq	NM_020746.2	ILMN_22608	VISA	NM_020746.2	57506
CUTA	1030427	9272.8	7653.5	Homo sapiens	RefSeq	NM_001014433.2	ILMN_6058	CUTA	NM_001014838.1	51596
MRPS2	5080347	1371.5	1132	Homo sapiens	RefSeq	NM_016034.2	ILMN_18328	MRPS2	NM_016034.2	51116
C13ORF35	1980537	142.6	117.7	Homo sapiens	RefSeq	NM_207440.1	ILMN_10329	C13ORF35	NM_207440.1	400165
IGDCC3	6250482	359.7	296.9	Homo sapiens	RefSeq	NM_004884.3	ILMN_24561	IGDCC3	NM_004884.3	9543
HS.539367	1110500	234.3	193.4	Homo sapiens	Unigene	Hs.539367	ILMN_104473	HS.539367	Hs.539367
RGMB	840553	538	444.1	Homo sapiens	RefSeq	NM_001012761.1	ILMN_501	RGMB	NM_001012761.1	285704
LOC100130216	5960601	148.4	122.5	Homo sapiens	RefSeq	XM_001713696.1	ILMN_346135	LOC100130216	XM_001713696.1	100130216
GPR158	2710367	153.6	126.8	Homo sapiens	RefSeq	NM_020752.1	ILMN_6558	GPR158	NM_020752.2	57512
CHCHD8	4120025	917.9	757.8	Homo sapiens	RefSeq	NM_016565.2	ILMN_2739	CHCHD8	NM_016565.2	51287
HS.42612	3120670	224.2	185.1	Homo sapiens	Unigene	Hs.42612	ILMN_72619	HS.42612	Hs.42612
PDSS1	3120086	1532.9	1265.6	Homo sapiens	RefSeq	NM_014317.3	ILMN_26359	PDSS1	NM_014317.3	23590
LOC389386	4780044	617.4	509.8	Homo sapiens	RefSeq	XR_037483.1	ILMN_352098	LOC389386	XR_037483.1	389386
C1ORF106	7100021	173.9	143.6	Homo sapiens	RefSeq	NM_018265.1	ILMN_21408	C1ORF106	NM_018265.1	55765
C16ORF55	3170477	159	131.3	Homo sapiens	RefSeq	NM_153025.1	ILMN_23109	C16ORF55	NM_153025.1	124045
LOC402110	1690634	164.8	136.1	Homo sapiens	RefSeq	NM_001013695.1	ILMN_21477	LOC402110	NM_001013695.1	402110
CUEDC1	1300228	840.3	694	Homo sapiens	RefSeq	NM_017949.1	ILMN_13904	CUEDC1	NM_017949.1	404093
LOC641518	450435	190.7	157.5	Homo sapiens	RefSeq	XR_001035.1	ILMN_163706	LOC641518	XR_017788.1	641518
LOC100132032	4670136	496.5	410.1	Homo sapiens	RefSeq	XM_001726273.1	ILMN_347679	LOC100132032	XM_001726273.1	100132032
LOC653800	5900050	152.9	126.3	Homo sapiens	RefSeq	XM_940517.1	ILMN_174316	LOC653800	XR_017411.1	653800
TP53AP1	3850026	254.8	210.5	Homo sapiens	RefSeq	NM_007233.1	ILMN_684	TP53AP1	NM_007233.1	11257
HS.555252	520451	234.1	193.4	Homo sapiens	Unigene	Hs.555252	ILMN_112234	HS.555252	Hs.555252
SFRS9	6420767	11224.2	9272.8	Homo sapiens	RefSeq	NM_003769.2	ILMN_1122	SFRS9	NM_003769.2	8683
LOC100133001	5690209	150.7	124.5	Homo sapiens	RefSeq	XM_001714260.1	ILMN_348464	LOC100133001	XM_001714260.1	100133001
HS.485155	2360494	470.4	388.7	Homo sapiens	Unigene	Hs.485155	ILMN_96075	HS.485155	Hs.485155
C8ORF13	4010184	3104	2565.2	Homo sapiens	RefSeq	NM_053279.1	ILMN_27702	C8ORF13	NM_053279.1	83648
LOC728262	50445	207.4	171.4	Homo sapiens	RefSeq	XM_001717356.1	ILMN_345783	LOC728262	XM_001717356.1	728262
DNALI1	6200309	228.8	189.1	Homo sapiens	RefSeq	NM_003462.3	ILMN_24038	DNALI1	NM_003462.3	7802
NFE2L1	4210176	1077.6	890.7	Homo sapiens	RefSeq	NM_003204.1	ILMN_13955	NFE2L1	NM_003204.1	4779
AP1M1	2190241	2162	1787.1	Homo sapiens	RefSeq	NM_032493.2	ILMN_6012	AP1M1	NM_032493.2	8907
ERCC-00099	2710279	170.7	141.1	ILMN Controls	ILMN_Controls	ERCC-00099	ILMN_333674	ERCC-00099	ERCC-00099
LOC644624	2570356	141.3	116.8	Homo sapiens	RefSeq	XM_934131.1	ILMN_32444	LOC644624	XM_934131.2	644624
WDR55	5700669	575.7	476	Homo sapiens	RefSeq	NM_017706.3	ILMN_7475	WDR55	NM_017706.4	54853
PRR14	7570711	2864.8	2368.7	Homo sapiens	RefSeq	NM_024031.2	ILMN_24903	PRR14	NM_024031.2	78994
PCDH19	7150397	197.5	163.3	Homo sapiens	RefSeq	NM_020766.1	ILMN_20959	PCDH19	NM_020766.1	57526
ZFHX3	4050746	1629	1347	Homo sapiens	RefSeq	NM_006885.2	ILMN_174159	ZFHX3	NM_006885.3	463
ABLIM1	3610315	235.7	194.9	Homo sapiens	RefSeq	NM_006720.3	ILMN_21737	ABLIM1	NM_006720.3	3983
LOC650721	6020753	132.3	109.4	Homo sapiens	RefSeq	XM_944342.1	ILMN_44666	LOC650721	XM_944342.1	650721
FAM46B	4180324	171.1	141.5	Homo sapiens	RefSeq	NM_052943.2	ILMN_9808	FAM46B	NM_052943.2	115572
SNAI2	6330730	443.4	366.7	Homo sapiens	RefSeq	NM_003068.3	ILMN_165913	SNAI2	NM_003068.3	6591
USP14	5670482	462.6	382.6	Homo sapiens	RefSeq	NM_001037334.1	ILMN_12721	USP14	NM_001037334.1	9097
PCDH18	6480753	231.4	191.4	Homo sapiens	RefSeq	NM_019035.2	ILMN_13687	PCDH18	NM_019035.2	54510
LOC100131332	990681	148.8	123.1	Homo sapiens	RefSeq	XM_001724605.1	ILMN_339640	LOC100131332	XM_001724605.1	100131332
NBPF20	5310044	850.4	703.6	Homo sapiens	RefSeq	NM_001037675.1	ILMN_26956	NBPF20	NM_001037675.1	400818
PPARG	6450176	147.8	122.3	Homo sapiens	RefSeq	NM_138711.2	ILMN_9860	PPARG	NM_138711.3	5468
PVRL3	4850500	623.1	515.6	Homo sapiens	RefSeq	NM_015480.1	ILMN_2284	PVRL3	NM_015480.1	25945
CD5L	4050647	151.3	125.2	Homo sapiens	RefSeq	NM_005894.1	ILMN_24609	CD5L	NM_005894.1	922
CDK2	4590064	1244.8	1030.1	Homo sapiens	RefSeq	NM_001798.2	ILMN_12332	CDK2	NM_001798.2	1017
LOC729123	2630431	975.1	807	Homo sapiens	RefSeq	XR_015896.2	ILMN_183501	LOC729123	XR_015896.2	729123
SSBP4	6840630	1195.6	989.5	Homo sapiens	RefSeq	NM_032627.2	ILMN_170111	SSBP4	NM_032627.2	170463
HS.175465	3400326	621.3	514.2	Homo sapiens	Unigene	Hs.175465	ILMN_80501	HS.175465	Hs.175465
NUP214	4850164	783.2	648.2	Homo sapiens	RefSeq	NM_005085.2	ILMN_29992	NUP214	NM_005085.2	8021
FLJ35801	2850553	295.3	244.4	Homo sapiens	RefSeq	NM_153044.1	ILMN_23944	FLJ35801	NM_153044.1	150291
UNG	1430253	193.2	159.9	Homo sapiens	RefSeq	NM_080911.1	ILMN_686	UNG	NM_080911.1	7374
SLITRK5	2750673	356.3	294.9	Homo sapiens	RefSeq	NM_015567.1	ILMN_11932	SLITRK5	NM_015567.1	26050
CEND1	5560162	420.8	348.3	Homo sapiens	RefSeq	NM_016564.2	ILMN_1492	CEND1	NM_016564.3	51286
IRX5	3310022	404.6	334.9	Homo sapiens	RefSeq	NM_005853.4	ILMN_27745	IRX5	NM_005853.5	10265
KIAA1107	4180382	134.1	111	Homo sapiens	RefSeq	XM_937137.1	ILMN_33304	KIAA1107	XM_937137.1	23285
ADK	7100414	150.4	124.5	Homo sapiens	RefSeq	NM_001123.2	ILMN_4107	ADK	NM_001123.2	132
HS.551538	5560544	473.9	392.3	Homo sapiens	Unigene	Hs.551538	ILMN_110668	HS.551538	Hs.551538
METRNL	4150689	366.1	303.1	Homo sapiens	RefSeq	XM_941466.1	ILMN_42199	METRNL	XM_941466.2	284207
NACC1	6480722	209.2	173.2	Homo sapiens	RefSeq	NM_052876.2	ILMN_30328	NACC1	NM_052876.2	112939
ATAD3A	4150086	1497.7	1240	Homo sapiens	RefSeq	NM_018188.2	ILMN_3490	ATAD3A	NM_018188.2	55210
ZWILCH	4850221	278.4	230.5	Homo sapiens	RefSeq	NM_017975.2	ILMN_3475	ZWILCH	NM_017975.3	55055
C5ORF34	770102	365.7	302.8	Homo sapiens	RefSeq	NM_198566.1	ILMN_22566	C5ORF34	NM_198566.1	375444
LCE3C	2480632	144.2	119.4	Homo sapiens	RefSeq	NM_178434.1	ILMN_22508	LCE3C	NM_178434.1	353144
TMEM194	1110494	780.9	646.6	Homo sapiens	RefSeq	NM_015257.1	ILMN_7574	TMEM194	NM_015257.1	23306
BAP1	4010528	430.3	356.3	Homo sapiens	RefSeq	NM_004656.2	ILMN_17024	BAP1	NM_004656.2	8314
LOC729371	3180669	147.7	122.3	Homo sapiens	RefSeq	XM_001720624.1	ILMN_345556	LOC729371	XM_001720624.1	729371
HS.579870	2120139	154.7	128.1	Homo sapiens	Unigene	Hs.579870	ILMN_132051	HS.579870	Hs.579870
LOC100129112	6380279	155.3	128.6	Homo sapiens	RefSeq	XM_001726257.1	ILMN_336645	LOC100129112	XM_001726257.1	100129112
INSM1	4040474	279.2	231.2	Homo sapiens	RefSeq	NM_002196.2	ILMN_22264	INSM1	NM_002196.2	3642
PKIA	3190601	376.4	311.7	Homo sapiens	RefSeq	NM_006823.2	ILMN_172657	PKIA	NM_006823.2	5569
RCCD1	6250605	399.7	331	Homo sapiens	RefSeq	NM_001017919.1	ILMN_26416	RCCD1	NM_001017919.1	91433
LOC100130123	4540168	560.4	464.1	Homo sapiens	RefSeq	XM_001726844.1	ILMN_338166	LOC100130123	XM_001726844.1	100130123
DLG5	6510215	306.7	254	Homo sapiens	RefSeq	NM_004747.2	ILMN_22308	DLG5	NM_004747.3	9231
LOC641367	7150524	178.1	147.5	Homo sapiens	RefSeq	NR_024523.1	ILMN_370589	LOC641367	NR_024523.1	641367
HS.578794	6270292	178.1	147.5	Homo sapiens	Unigene	Hs.578794	ILMN_130975	HS.578794	Hs.578794
C12ORF65	2320392	860.4	712.6	Homo sapiens	RefSeq	NM_152269.1	ILMN_11384	C12ORF65	NM_152269.2	91574
SPIN2B	6280528	157.2	130.2	Homo sapiens	RefSeq	NM_001006681.1	ILMN_164014	SPIN2B	NM_001006681.1	474343
MKRN2	360753	1046.3	866.6	Homo sapiens	RefSeq	NM_014160.3	ILMN_30349	MKRN2	NM_014160.3	23609
LOC731999	3610341	145	120.1	Homo sapiens	RefSeq	XM_945831.1	ILMN_183522	LOC731999	XM_001131546.1	731999
EPHB2	1010519	274.9	227.7	Homo sapiens	RefSeq	NM_004442.6	ILMN_6179	EPHB2	NM_004442.6	2048
ACTL6A	5220358	2559.5	2120.1	Homo sapiens	RefSeq	NM_004301.3	ILMN_23280	ACTL6A	NM_004301.3	86
POP7	2480554	1288.8	1067.6	Homo sapiens	RefSeq	NM_005837.1	ILMN_13296	POP7	NM_005837.2	10248
KCNG1	1400427	403.2	334	Homo sapiens	RefSeq	NM_002237.2	ILMN_28652	KCNG1	NM_002237.3	3755
MASTL	20521	593.8	491.9	Homo sapiens	RefSeq	NM_032844.1	ILMN_7073	MASTL	NM_032844.1	84930
ULK3	4480132	314.1	260.2	Homo sapiens	RefSeq	NM_015518.1	ILMN_308773	ULK3	NM_001099436.1	25989
MACF1	6370739	583.5	483.4	Homo sapiens	RefSeq	NM_012090.3	ILMN_3286	MACF1	NM_012090.3	23499
USP10	1740139	1833.6	1519.1	Homo sapiens	RefSeq	NM_005153.1	ILMN_6780	USP10	NM_005153.2	9100
QPCT	7040338	151.6	125.6	Homo sapiens	RefSeq	NM_012413.3	ILMN_6510	QPCT	NM_012413.3	25797
GAGE4	50220	252.5	209.2	Homo sapiens	RefSeq	NM_001474.1	ILMN_9440	GAGE4	NM_001474.1	2576
LOC221710	4670703	411.7	341.1	Homo sapiens	RefSeq	XM_927609.1	ILMN_39336	LOC221710	XM_927609.1	221710
OR52E8	1110047	138.8	115	Homo sapiens	RefSeq	NM_001005168.1	ILMN_166329	OR52E8	NM_001005168.1	390079
PLEKHA4	2490577	340.8	282.4	Homo sapiens	RefSeq	NM_020904.1	ILMN_5126	PLEKHA4	NM_020904.1	57664
LOC100134560	50408	154.1	127.7	Homo sapiens	RefSeq	XM_001718995.1	ILMN_350313	LOC100134560	XM_001718995.1	100134560
IGSF3	4230608	588.7	487.9	Homo sapiens	RefSeq	NM_001542.2	ILMN_164020	IGSF3	NM_001542.2	3321
UBE2L6	2070170	240.1	199	Homo sapiens	RefSeq	NM_004223.3	ILMN_7531	UBE2L6	NM_004223.3	9246
PRUNE2	5420767	164.8	136.6	Homo sapiens	RefSeq	NM_138818.2	ILMN_19570	PRUNE2	NM_138818.2	158471
C20ORF55	4070201	435.6	361.1	Homo sapiens	RefSeq	NM_031424.3	ILMN_7928	C20ORF55	NM_031424.3	83541
LGMN	4560129	1242.2	1029.8	Homo sapiens	RefSeq	NM_005606.5	ILMN_20935	LGMN	NM_001008530.1	5641
DDHD1	430367	163.8	135.8	Homo sapiens	RefSeq	NM_030637.1	ILMN_25173	DDHD1	NM_030637.1	80821
UNC13A	1450328	246.3	204.2	Homo sapiens	RefSeq	XM_038604.9	ILMN_170667	UNC13A	NM_001080421.1	23025
LOC652694	580136	180.8	149.9	Homo sapiens	RefSeq	XM_942302.1	ILMN_32875	LOC652694	XM_942302.1	652694
SLTM	6620494	352.9	292.6	Homo sapiens	RefSeq	NM_024755.2	ILMN_20687	SLTM	NM_024755.2	79811
TULP4	4200440	761	631	Homo sapiens	RefSeq	NM_020245.3	ILMN_23701	TULP4	NM_001007466.1	56995
TIMP2	780270	2390.9	1982.5	Homo sapiens	RefSeq	NM_003255.4	ILMN_1046	TIMP2	NM_003255.4	7077
LOC649292	4830482	152.3	126.3	Homo sapiens	RefSeq	XM_938356.1	ILMN_34777	LOC649292	XM_938356.1	649292
KLF13	2320114	2123.8	1761.3	Homo sapiens	RefSeq	NM_015995.2	ILMN_16226	KLF13	NM_015995.2	51621
GALNT10	3610202	294.7	244.4	Homo sapiens	RefSeq	NM_198321.2	ILMN_8911	GALNT10	NM_017540.3	55568
CST4	4590273	155.9	129.3	Homo sapiens	RefSeq	NM_001899.2	ILMN_21068	CST4	NM_001899.2	1472
LOC644330	5810709	593.2	492	Homo sapiens	RefSeq	XM_934365.1	ILMN_164787	LOC644330	XR_017492.1	644330
ALKBH1	3360056	599.1	496.9	Homo sapiens	RefSeq	NM_006020.1	ILMN_36691	ALKBH1	NM_006020.2	8846
CABLES1	4050411	446.7	370.5	Homo sapiens	RefSeq	NM_138375.1	ILMN_26976	CABLES1	NM_138375.1	91768
CUL4A	2640487	1949.9	1617.3	Homo sapiens	RefSeq	NM_003589.2	ILMN_28629	CUL4A	NM_003589.2	8451
LOC644295	6940593	168.9	140.1	Homo sapiens	RefSeq	XM_927468.1	ILMN_38707	LOC644295	XM_927468.1	644295
TUBG1	5670180	4155.5	3447	Homo sapiens	RefSeq	NM_001070.3	ILMN_176354	TUBG1	NM_001070.3	7283
LOC100133129	6960736	176	146	Homo sapiens	RefSeq	XR_039615.1	ILMN_339655	LOC100133129	XR_039615.1	100133129
LBR	5080524	1396.9	1158.8	Homo sapiens	RefSeq	NM_002296.2	ILMN_7414	LBR	NM_002296.2	3930
MOGS	4230309	282.2	234.1	Homo sapiens	RefSeq	NM_006302.1	ILMN_175836	MOGS	NM_006302.2	7841
KCNB1	6900196	227.2	188.5	Homo sapiens	RefSeq	NM_004975.2	ILMN_14811	KCNB1	NM_004975.2	3745
C21ORF45	1440273	375.2	311.3	Homo sapiens	RefSeq	NM_018944.2	ILMN_22929	C21ORF45	NM_018944.2	54069
C10ORF59	6380414	202	167.6	Homo sapiens	RefSeq	NM_018363.1	ILMN_7919	C10ORF59	NM_018363.2	55328
SART1	5130095	184.4	153	Homo sapiens	RefSeq	NM_005146.3	ILMN_169853	SART1	NM_005146.4	9092
DKC1	6980327	4845.5	4020.8	Homo sapiens	RefSeq	NM_001363.2	ILMN_2775	DKC1	NM_001363.2	1736
LOC100133489	870367	654	542.7	Homo sapiens	RefSeq	XM_001723748.1	ILMN_337187	LOC100133489	XM_001723748.1	100133489
MTUS1	1030193	181.6	150.7	Homo sapiens	RefSeq	NM_001001931.1	ILMN_11550	MTUS1	NM_001001931.1	57509
SORD	1230598	373.3	309.8	Homo sapiens	RefSeq	NM_003104.3	ILMN_169923	SORD	XM_001132175.1	6652
TMEM191B	4040288	160.5	133.2	Homo sapiens	RefSeq	XM_938147.1	ILMN_162759	TMEM191B	XM_001128423.1	728229
CYCS	6200554	341.6	283.5	Homo sapiens	RefSeq	NM_018947.4	ILMN_182949	CYCS	NM_018947.4	54205
SLC23A2	4830370	137	113.7	Homo sapiens	RefSeq	NM_005116.5	ILMN_3444	SLC23A2	NM_005116.5	9962
ARHGEF16	1030753	210.5	174.7	Homo sapiens	RefSeq	NM_014448.2	ILMN_3096	ARHGEF16	NM_014448.2	27237
C1ORF188	4810348	255.3	211.9	Homo sapiens	RefSeq	NM_173795.2	ILMN_17081	C1ORF188	NM_173795.2	148646
LOC647832	450451	148.3	123.1	Homo sapiens	RefSeq	XM_925865.1	ILMN_37723	LOC647832	XM_936889.2	647832
C9ORF91	5720131	348.4	289.2	Homo sapiens	RefSeq	NM_153045.2	ILMN_21211	C9ORF91	NM_153045.2	203197
PRR5	5570445	314.3	260.9	Homo sapiens	RefSeq	NM_001017530.1	ILMN_5791	PRR5	NM_001017529.1	55615
LOC100130291	2760100	394.7	327.7	Homo sapiens	RefSeq	XR_038455.1	ILMN_347504	LOC100130291	XR_038455.1	100130291
ADNP2	7330270	622.8	517.1	Homo sapiens	RefSeq	NM_014913.2	ILMN_6906	ADNP2	NM_014913.2	22850
PPPDE1	3870255	1592.3	1322.1	Homo sapiens	RefSeq	NM_016076.2	ILMN_176788	PPPDE1	NM_016076.3	51029
INTS7	6220010	448.5	372.4	Homo sapiens	RefSeq	NM_015434.1	ILMN_14693	INTS7	NM_015434.2	25896
DERPC	4860240	188.6	156.6	Homo sapiens	RefSeq	NM_017804.3	ILMN_25110	DERPC	NM_017804.3	54921
USP2	1850064	150.3	124.8	Homo sapiens	RefSeq	NM_171997.1	ILMN_4859	USP2	NM_004205.3	9099
ZMYND19	4860437	1771.9	1471.3	Homo sapiens	RefSeq	NM_138462.2	ILMN_797	ZMYND19	NM_138462.2	116225
TIMM23B	2570450	689.1	572.2	Homo sapiens	RefSeq	XM_001715214.1	ILMN_346191	TIMM23B	XM_001715214.1	653252
RFX1	2900204	426.8	354.4	Homo sapiens	RefSeq	NM_002918.3	ILMN_178968	RFX1	NM_002918.3	5989
DDO	2490079	148.6	123.4	Homo sapiens	RefSeq	NM_003649.2	ILMN_28549	DDO	NM_003649.2	8528
TMEM108	6940753	2021.7	1678.9	Homo sapiens	RefSeq	NM_023943.1	ILMN_7801	TMEM108	NM_023943.1	66000
ALPL	6100356	192.9	160.2	Homo sapiens	RefSeq	NM_000478.2	ILMN_169862	ALPL	NM_000478.3	249
CHD6	1850575	346.4	287.7	Homo sapiens	RefSeq	NM_032221.3	ILMN_28663	CHD6	NM_032221.3	84181
WDR5	3140044	185.9	154.4	Homo sapiens	RefSeq	NM_017588.2	ILMN_27310	WDR5	NM_017588.2	11091
P2RX6P	3850347	210.7	175	Homo sapiens	RefSeq	NR_002829.1	ILMN_28245	P2RX6P	NR_002829.1	440799
GIT1	2640601	289.9	240.8	Homo sapiens	RefSeq	NM_014030.2	ILMN_27318	GIT1	NM_014030.3	28964
IGFBP3	6590132	186	154.5	Homo sapiens	RefSeq	NM_001013398.1	ILMN_28010	IGFBP3	NM_000598.4	3486
LOC646675	940446	329.5	273.7	Homo sapiens	RefSeq	XM_939756.1	ILMN_41222	LOC646675	XM_929621.1	646675
LOC400879	1820288	1374.2	1141.5	Homo sapiens	RefSeq	XM_934985.1	ILMN_31001	LOC400879	XM_934985.1	400879
BZW1	3400300	183.1	152.1	Homo sapiens	RefSeq	XM_943140.1	ILMN_21931	BZW1	NM_014670.2	9689
CCDC74A	3290577	457.2	379.8	Homo sapiens	RefSeq	NM_138770.1	ILMN_11610	CCDC74A	NM_138770.1	90557
GGA2	2190121	940.8	781.6	Homo sapiens	RefSeq	NM_015044.3	ILMN_17168	GGA2	NM_015044.3	23062
SLC9A3R1	2450452	935.4	777.2	Homo sapiens	RefSeq	NM_004252.1	ILMN_1421	SLC9A3R1	NM_004252.2	9368
PA2G4	5270280	5024.3	4174.6	Homo sapiens	RefSeq	NM_006191.1	ILMN_28541	PA2G4	NM_006191.2	5036
LOC646817	4050315	285.6	237.3	Homo sapiens	RefSeq	XM_937132.1	ILMN_36957	LOC646817	XM_929774.2	646817
NKIRAS2	1410445	198.7	165.1	Homo sapiens	RefSeq	NM_017595.4	ILMN_1324	NKIRAS2	NM_017595.4	28511
OR2L2	770288	144.9	120.4	Homo sapiens	RefSeq	NM_001004686.1	ILMN_165487	OR2L2	NM_001004686.2	26246
UTP14A	1400008	1409.9	1171.6	Homo sapiens	RefSeq	NM_006649.2	ILMN_177989	UTP14A	NM_006649.2	10813
LOC653994	130142	1082.1	899.3	Homo sapiens	RefSeq	XM_944429.1	ILMN_38337	LOC653994	XM_944429.1	653994
LOC100134734	6860711	165.2	137.3	Homo sapiens	RefSeq	XR_039674.1	ILMN_350235	LOC100134734	XR_039674.1	100134734
ATAD3B	7330091	286	237.7	Homo sapiens	RefSeq	NM_031921.4	ILMN_15482	ATAD3B	NM_031921.4	83858
USP1	3400008	228	189.5	Homo sapiens	RefSeq	NM_003368.4	ILMN_5285	USP1	NM_003368.4	7398
C1ORF9	2350373	155.2	129	Homo sapiens	RefSeq	NM_014283.2	ILMN_9240	C1ORF9	NM_014283.2	51430
LOC644063	1770470	3591.9	2985.7	Homo sapiens	RefSeq	XM_931572.1	ILMN_163368	LOC644063	XR_016547.1	644063
LOC391692	7000239	262.5	218.2	Homo sapiens	RefSeq	XM_373031.3	ILMN_35197	LOC391692	XM_373031.3	391692
PDXP	3180273	7392.5	6145	Homo sapiens	RefSeq	NM_020315.3	ILMN_22335	PDXP	NM_020315.4	57026
TEX2	2350333	623.4	518.2	Homo sapiens	RefSeq	NM_018469.3	ILMN_27579	TEX2	NM_018469.3	55852
RPL32P3	1190068	177.2	147.3	Homo sapiens	RefSeq	NR_003111.1	ILMN_175228	RPL32P3	NR_003111.1	132241
LOC650553	7150201	154.7	128.6	Homo sapiens	RefSeq	XM_941986.1	ILMN_42337	LOC650553	XM_941986.1	650553
NLE1	130671	377.7	314	Homo sapiens	RefSeq	NM_018096.3	ILMN_20996	NLE1	NM_018096.3	54475
LOC653471	540494	160.1	133.1	Homo sapiens	RefSeq	XM_934248.1	ILMN_45496	LOC653471	XM_934248.1	653471
COL4A3BP	2630053	220	182.9	Homo sapiens	RefSeq	NM_005713.1	ILMN_10635	COL4A3BP	NM_005713.1	10087
FOXO6	1690364	152.4	126.7	Homo sapiens	RefSeq	XM_002342102.1	ILMN_373338	FOXO6	XM_002342102.1	100132074
LOC285941	2320538	144.1	119.8	Homo sapiens	RefSeq	XM_933566.1	ILMN_31780	LOC285941	XM_379477.3	285941
KIAA0368	6400240	240.2	199.7	Homo sapiens	RefSeq	NM_001080398.1	ILMN_169212	KIAA0368	NM_001080398.1	23392
RHOG	4010753	920	764.9	Homo sapiens	RefSeq	NM_001665.2	ILMN_16348	RHOG	NM_001665.3	391
HPGDS	1070482	158.4	131.7	Homo sapiens	RefSeq	NM_014485.2	ILMN_12474	HPGDS	NM_014485.2	27306
RPRML	7560497	370.9	308.4	Homo sapiens	RefSeq	NM_203400.1	ILMN_24865	RPRML	NM_203400.1	388394
MAT2A	7150176	5687.2	4729	Homo sapiens	RefSeq	NM_005911.4	ILMN_25630	MAT2A	NM_005911.4	4144
NCL	3120458	1851.3	1539.5	Homo sapiens	RefSeq	NM_005381.2	ILMN_6685	NCL	NM_005381.2	4691
CHD4	4640435	1365.7	1135.7	Homo sapiens	RefSeq	NM_001273.2	ILMN_8213	CHD4	NM_001273.2	1108
KLF3	870066	174.6	145.2	Homo sapiens	RefSeq	NM_016531.3	ILMN_20320	KLF3	NM_016531.3	51274
PRRX2	4150204	267.9	222.8	Homo sapiens	RefSeq	NM_016307.3	ILMN_9456	PRRX2	NM_016307.3	51450
PEX19	2750025	715.4	595	Homo sapiens	RefSeq	NM_002857.2	ILMN_181669	PEX19	NM_002857.2	5824
H1FOO	6770195	148	123.1	Homo sapiens	RefSeq	NM_153833.1	ILMN_9510	H1FOO	NM_153833.1	132243
FSCN2	50097	148	123.1	Homo sapiens	RefSeq	NM_001077182.1	ILMN_175393	FSCN2	NM_001077182.1	25794
ATP8B2	3310121	170	141.4	Homo sapiens	RefSeq	NM_001005855.1	ILMN_19940	ATP8B2	NM_020452.2	57198
SLC44A1	4730541	331.1	275.4	Homo sapiens	RefSeq	NM_022109.2	ILMN_23525	SLC44A1	NM_080546.3	23446
PRPS2	130619	499.5	415.5	Homo sapiens	RefSeq	NM_002765.2	ILMN_23417	PRPS2	NM_001039091.1	5634
LOC650885	2940242	148.7	123.7	Homo sapiens	RefSeq	XM_939973.1	ILMN_41145	LOC650885	XM_939973.1	650885
TACC3	4390484	1164.1	968.4	Homo sapiens	RefSeq	NM_006342.1	ILMN_1770	TACC3	NM_006342.1	10460
ZNF623	730333	222.6	185.2	Homo sapiens	RefSeq	NM_014789.1	ILMN_6184	ZNF623	NM_014789.1	9831
SYNPO2	7610292	375.1	312.1	Homo sapiens	RefSeq	XM_942780.1	ILMN_45907	SYNPO2	XM_942780.2	171024
RUSC1	670376	1797.6	1495.7	Homo sapiens	RefSeq	NM_014328.2	ILMN_13485	RUSC1	NM_014328.2	23623
MAP7D1	4880735	1057	879.5	Homo sapiens	RefSeq	NM_018067.3	ILMN_21298	MAP7D1	NM_018067.3	55700
CENPI	6250451	215	178.9	Homo sapiens	RefSeq	NM_006733.2	ILMN_165825	CENPI	NM_006733.2	2491
LINS1	5890220	216.8	180.4	Homo sapiens	RefSeq	NM_181739.1	ILMN_12799	LINS1	NM_181739.1	55180
ALMS1	5130736	219.8	182.9	Homo sapiens	RefSeq	NM_015120.2	ILMN_138430	ALMS1	NM_015120.2	7840
MYB	7380670	303.2	252.3	Homo sapiens	RefSeq	NM_005375.2	ILMN_15875	MYB	NM_005375.2	4602
SLMO1	1110088	346.7	288.5	Homo sapiens	RefSeq	NM_006553.2	ILMN_13331	SLMO1	NM_006553.2	10650
EIF3CL	5420491	446.2	371.3	Homo sapiens	RefSeq	NM_001099661.1	ILMN_309429	EIF3CL	NM_001099661.1	728689
SLC25A15	6590546	411.2	342.2	Homo sapiens	RefSeq	NM_014252.2	ILMN_37984	SLC25A15	NM_014252.2	10166
NOL12	2060064	914.4	761	Homo sapiens	RefSeq	NM_024313.2	ILMN_25470	NOL12	NM_024313.2	79159
DOHH	6660279	328.5	273.4	Homo sapiens	RefSeq	NM_031304.2	ILMN_22212	DOHH	NM_031304.3	83475
EXOSC3	6130196	1582.3	1316.9	Homo sapiens	RefSeq	NM_016042.2	ILMN_174330	EXOSC3	NM_016042.2	51010
BTBD2	7610072	2509	2088.2	Homo sapiens	RefSeq	NM_017797.3	ILMN_18181	BTBD2	NM_017797.3	55643
HS.158923	1580538	243.3	202.5	Homo sapiens	Unigene	Hs.158923	ILMN_79545	HS.158923	Hs.158923
YARS2	4570333	1990.7	1656.9	Homo sapiens	RefSeq	NM_015936.1	ILMN_164535	YARS2	NM_001040436.1	51067
SREBF1	3390343	385.3	320.7	Homo sapiens	RefSeq	NM_004176.3	ILMN_20555	SREBF1	NM_001005291.1	6720
CPSF3L	2070370	698.2	581.2	Homo sapiens	RefSeq	NM_032179.1	ILMN_14346	CPSF3L	NM_017871.4	54973
OPRL1	6220463	151	125.7	Homo sapiens	RefSeq	XM_940657.1	ILMN_138514	OPRL1	XM_940657.1	4987
C1ORF133	1090653	223.9	186.4	Homo sapiens	RefSeq	NR_024337.1	ILMN_370905	C1ORF133	NR_024337.1	574036
BANP	3780450	587.6	489.2	Homo sapiens	RefSeq	NM_079837.1	ILMN_8638	BANP	NM_079837.2	54971
RPLP1	5290082	23994.9	19978.1	Homo sapiens	RefSeq	NM_001003.2	ILMN_23181	RPLP1	NM_001003.2	6176
LOC648792	6110762	161.9	134.8	Homo sapiens	RefSeq	XM_937872.1	ILMN_37473	LOC648792	XM_937872.1	648792
TTC32	5420300	442.8	368.7	Homo sapiens	RefSeq	NM_001008237.1	ILMN_4829	TTC32	NM_001008237.1	130502
ZNF787	3190008	817.5	680.7	Homo sapiens	RefSeq	NM_001002836.1	ILMN_24445	ZNF787	NM_001002836.2	126208
TARDBP	2570139	501.4	417.5	Homo sapiens	RefSeq	NM_007375.3	ILMN_907	TARDBP	NM_007375.3	23435
ERLIN1	6110634	256.5	213.6	Homo sapiens	RefSeq	NM_006459.2	ILMN_18502	ERLIN1	NM_006459.2	10613
SNRNP40	6130220	2231.4	1858.2	Homo sapiens	RefSeq	NM_004814.2	ILMN_25113	SNRNP40	NM_004814.2	9410
KCTD5	2630747	498.8	415.4	Homo sapiens	RefSeq	XR_001518.1	ILMN_17737	KCTD5	NM_018992.2	54442
THOC6	3450364	996	829.5	Homo sapiens	RefSeq	NM_024339.2	ILMN_25260	THOC6	NM_024339.2	79228
HRH3	2600097	217.2	180.9	Homo sapiens	RefSeq	NM_007232.1	ILMN_27040	HRH3	NM_007232.1	11255
FAM120C	4260167	158	131.6	Homo sapiens	RefSeq	NM_017848.3	ILMN_23237	FAM120C	NM_017848.3	54954
LOC100129195	4570113	178.4	148.6	Homo sapiens	RefSeq	XM_001715702.1	ILMN_348600	LOC100129195	XM_001715702.1	100129195
LOC644808	6110750	141.9	118.2	Homo sapiens	RefSeq	XM_927904.1	ILMN_46037	LOC644808	XM_927904.1	644808
LOC388796	4850390	1196.3	996.5	Homo sapiens	RefSeq	NR_015366.2	ILMN_357063	LOC388796	NR_015366.2	388796
SF3A1	5910390	555.7	462.9	Homo sapiens	RefSeq	NM_001005409.1	ILMN_13513	SF3A1	NM_001005409.1	10291
ELF3	1510300	260.6	217.1	Homo sapiens	RefSeq	NM_004433.3	ILMN_13615	ELF3	NM_004433.3	1999
FKBP14	6100411	591.4	492.7	Homo sapiens	RefSeq	NM_017946.2	ILMN_18132	FKBP14	NM_017946.2	55033
MARS2	10440	1186.6	988.6	Homo sapiens	RefSeq	NM_138395.2	ILMN_19018	MARS2	NM_138395.2	92935
LOC644617	2510035	264.9	220.7	Homo sapiens	RefSeq	XM_927735.1	ILMN_43660	LOC644617	XM_927735.1	644617
DUS2L	1510630	718	598.2	Homo sapiens	RefSeq	NM_017803.3	ILMN_16935	DUS2L	NM_017803.3	54920
SNORA68	2260437	203.2	169.3	Homo sapiens	RefSeq	NR_000012.1	ILMN_4637	SNORA68	NR_000012.1	26780
C7ORF23	4290575	1067.9	889.8	Homo sapiens	RefSeq	NM_024315.2	ILMN_6840	C7ORF23	NM_024315.2	79161
C2ORF3	4260296	160.7	133.9	Homo sapiens	RefSeq	NM_003203.3	ILMN_25801	C2ORF3	NM_003203.3	6936
CABIN1	240424	327.4	272.8	Homo sapiens	RefSeq	NM_012295.2	ILMN_11059	CABIN1	NM_012295.2	23523
PHF16	2630189	1156.8	963.9	Homo sapiens	RefSeq	NM_014735.2	ILMN_179171	PHF16	NM_001077445.1	9767
PLCD4	6940608	202.1	168.4	Homo sapiens	RefSeq	NM_032726.2	ILMN_10729	PLCD4	NM_032726.2	84812
LOC652735	4540170	146.4	122	Homo sapiens	RefSeq	XM_942364.1	ILMN_42581	LOC652735	XM_942364.1	652735
FLJ90086	7150575	217.9	181.6	Homo sapiens	RefSeq	XM_371820.4	ILMN_166286	FLJ90086	XM_371820.5	389389
PHC2	1500524	393.3	327.8	Homo sapiens	RefSeq	NM_198040.1	ILMN_28897	PHC2	NM_004427.3	1912
TRIM9	2120112	1034.6	862.3	Homo sapiens	RefSeq	NM_015163.4	ILMN_12887	TRIM9	NM_015163.4	114088
[truncated: 45,324 more rows]
